# Supplementary material for: Two different genotypes of Vibrio parahaemolyticus serotype O10:K4 have been co-circulating in Shanghai since 2020
Source: Microb Genom. 2026 Feb 16;12(2):001648. doi: 10.1099/mgen.0.001648 (PMC12921580; doi:10.1099/mgen.0.001648)
Supplement: Uncited Supplementary Material 2. [file mgen-12-01648-s002.xlsx]

## Sheet: Supplementary Table 1
genome_acc	BioSample	sample ID	isolate	isolaion souce	host	host sex	collection date	serotype	tdh	trh	toxRS-Mut	toxRS	orf8	ST	dnaE	gyrB	recA	dtdS	pntA	pyrC	tnaA
GCA_051028945.1	SAMN46323118	VP161407_O10K60	VP161407	feces	Homo sapiens	female	2016-08-03	O10:K60	+	-	+	-	+	3	3	4	19	4	29	4	22
GCA_051028925.1	SAMN46323119	VP161546_O10K60	VP161546	feces	Homo sapiens	female	2016-09-13	O10:K60	+	-	+	-	+	3	3	4	19	4	29	4	22
GCA_051921265.1	SAMN50465564	VP170176_O10K60	VP170176	feces	Homo sapiens	male	2017-07-18	O10:K60	+	-	+	-	+	3	3	4	19	4	29	4	22
GCA_051921485.1	SAMN50465565	VP170177_O10K60	VP170177	feces	Homo sapiens	female	2017-07-18	O10:K60	+	-	+	-	+	3	3	4	19	4	29	4	22
GCA_051921245.1	SAMN50465566	VP170228_O10K60	VP170228	feces	Homo sapiens	female	2017-07-05	O10:K60	+	-	+	-	+	3	3	4	19	4	29	4	22
GCA_051921395.1	SAMN50465567	VP170244_O10K60	VP170244	feces	Homo sapiens	female	2017-08-01	O10:K60	+	-	+	-	+	3	3	4	19	4	29	4	22
GCA_051921295.1	SAMN50465568	VP170249_O10K60	VP170249	feces	Homo sapiens	female	2017-08-05	O10:K60	+	-	+	-	+	3	3	4	19	4	29	4	22
GCA_051921285.1	SAMN50465569	VP170299_O10K60	VP170299	feces	Homo sapiens	female	2017-08-14	O10:K60	+	-	+	-	+	3	3	4	19	4	29	4	22
GCA_051921385.1	SAMN50465570	VP170326_O10K60	VP170326	feces	Homo sapiens	female	2017-07-17	O10:K60	+	-	+	-	+	3	3	4	19	4	29	4	22
GCA_051922925.1	SAMN50465571	VP170327_O10K60	VP170327	feces	Homo sapiens	female	2017-07-17	O10:K60	+	-	+	-	+	3	3	4	19	4	29	4	22
GCA_051921405.1	SAMN50465572	VP170455_O10K60	VP170455	feces	Homo sapiens	NA	2017-08-23	O10:K60	+	-	+	-	+	3	3	4	19	4	29	4	22
GCA_051921355.1	SAMN50465573	VP170547_O10K60	VP170547	feces	Homo sapiens	male	2017-08-30	O10:K60	+	-	+	-	+	3	3	4	19	4	29	4	22
GCA_051921345.1	SAMN50465574	VP170652_O10K60	VP170652	feces	Homo sapiens	male	2017-08-14	O10:K60	+	-	+	-	+	3	3	4	19	4	29	4	22
GCA_051923005.1	SAMN50465575	VP170764_O10K60	VP170764	feces	Homo sapiens	male	2017-08-06	O10:K60	+	-	+	-	+	3	3	4	19	4	29	4	22
GCA_051923385.1	SAMN50465576	VP170771_O10K60	VP170771	feces	Homo sapiens	female	2017-08-13	O10:K60	+	-	+	-	+	3	3	4	19	4	29	4	22
GCA_051922965.1	SAMN50465577	VP170790_O10K60	VP170790	feces	Homo sapiens	female	2017-08-07	O10:K60	+	-	+	-	+	3	3	4	19	4	29	4	22
GCA_051922935.1	SAMN50465578	VP170794_O10K60	VP170794	feces	Homo sapiens	male	2017-08-09	O10:K60	+	-	+	-	+	3	3	4	19	4	29	4	22
GCA_051922905.1	SAMN50465579	VP170845_O10K60	VP170845	feces	Homo sapiens	male	2017-08-20	O10:K60	+	-	+	-	+	3	3	4	19	4	29	4	22
GCA_051922985.1	SAMN50465580	VP170866_O10K60	VP170866	feces	Homo sapiens	female	2017-08-08	O10:K60	+	-	+	-	-	3	3	4	19	4	29	4	22
GCA_051922865.1	SAMN50465581	VP170867_O10K60	VP170867	feces	Homo sapiens	male	2017-08-14	O10:K60	+	-	+	-	+	3	3	4	19	4	29	4	22
GCA_051922805.1	SAMN50465582	VP170891_O10K60	VP170891	feces	Homo sapiens	female	2017-09-15	O10:K60	+	-	+	-	+	3	3	4	19	4	29	4	22
GCA_051922825.1	SAMN50465583	VP170970_O10K60	VP170970	feces	Homo sapiens	male	2017-08-21	O10:K60	+	-	+	-	+	3	3	4	19	4	29	4	22
GCA_051922845.1	SAMN50465584	VP170984_O10K60	VP170984	feces	Homo sapiens	male	2017-08-29	O10:K60	+	-	+	-	+	3	3	4	19	4	29	4	22
GCA_051922885.1	SAMN50465585	VP171002_O10K60	VP171002	feces	Homo sapiens	female	2017-09-10	O10:K60	+	-	+	-	+	3	3	4	19	4	29	4	22
GCA_051923285.1	SAMN50465586	VP171009_O10K60	VP171009	feces	Homo sapiens	male	2017-08-13	O10:K60	+	-	+	-	-	3	3	4	19	4	29	4	22
GCA_051923345.1	SAMN50465587	VP171029_O10K60	VP171029	feces	Homo sapiens	female	2017-08-20	O10:K60	+	-	+	-	+	3	3	4	19	4	29	4	22
GCA_051923225.1	SAMN50465588	VP180006_O10KUT	VP180006	feces	Homo sapiens	female	2018-01-28	O10:KUT	+	-	+	-	+	3	3	4	19	4	29	4	22
GCA_051923325.1	SAMN50465589	VP180086_O10K60	VP180086	feces	Homo sapiens	male	2018-05-01	O10:K60	+	-	+	-	+	3	3	4	19	4	29	4	22
GCA_051923445.1	SAMN50465590	VP180087_O10K60	VP180087	feces	Homo sapiens	female	2018-05-15	O10:K60	+	-	+	-	+	3	3	4	19	4	29	4	22
GCA_051028905.1	SAMN46323120	VP180303_O4K4	VP180303	feces	Homo sapiens	female	2018-08-10	O4:K4	-	-	-	+	-	283	27	84	127	139	54	124	37
GCA_051923405.1	SAMN50465591	VP180378_O10K60	VP180378	feces	Homo sapiens	female	2018-08-17	O10:K60	+	-	+	-	+	3	3	4	19	4	29	4	22
GCA_051028885.1	SAMN46323121	VP180411_O4K4	VP180411	feces	Homo sapiens	NA	2018-08-15	O4:K4	-	-	-	+	-	283	27	84	127	139	54	124	37
GCA_051920685.1	SAMN50465592	VP180430_O10K60	VP180430	feces	Homo sapiens	female	2018-08-13	O10:K60	+	-	+	-	+	3	3	4	19	4	29	4	22
GCA_051923295.1	SAMN50465593	VP180540_O10K60	VP180540	feces	Homo sapiens	male	2018-08-26	O10:K60	+	-	+	-	+	3	3	4	19	4	29	4	22
GCA_051923465.1	SAMN50465594	VP180545_O10K60	VP180545	feces	Homo sapiens	male	2018-08-27	O10:K60	+	-	+	-	+	3	3	4	19	4	29	4	22
GCA_051923425.1	SAMN50465595	VP180565_O10K60	VP180565	feces	Homo sapiens	female	2018-08-11	O10:K60	+	-	+	-	+	3	3	4	19	4	29	4	22
GCA_051028865.1	SAMN46323122	VP180572_O4K4	VP180572	feces	Homo sapiens	female	2018-08-22	O4:K4	-	-	-	+	-	283	27	84	127	139	54	124	37
GCA_051921325.1	SAMN50465596	VP180621_O10KUT	VP180621	feces	Homo sapiens	female	2018-08-13	O10:KUT	+	-	+	-	+	3	3	4	19	4	29	4	22
GCA_051923245.1	SAMN50465597	VP180737_O10K60	VP180737	feces	Homo sapiens	female	2018-09-14	O10:K60	+	-	+	-	+	3	3	4	19	4	29	4	22
GCA_051923365.1	SAMN50465598	VP180849_O10K60	VP180849	feces	Homo sapiens	female	2018-09-10	O10:K60	+	-	+	-	+	3	3	4	19	4	29	4	22
GCA_051923265.1	SAMN50465599	VP180895_O10K60	VP180895	feces	Homo sapiens	female	2018-09-25	O10:K60	+	-	+	-	+	3	3	4	19	4	29	4	22
GCA_051028835.1	SAMN46323123	VP19001_O4K4	VP19001	feces	Homo sapiens	male	2018-12-29	O4:K4	-	+	-	+	-	817	48	5	41	299	140	7	108
GCA_051028825.1	SAMN46323124	VP19002_O3K6	VP19002	feces	Homo sapiens	female	2019-01-23	O3:K6	+	-	+	-	+	3	3	4	19	4	29	4	22
GCA_051028805.1	SAMN46323125	VP19003_O1KUT	VP19003	feces	Homo sapiens	male	2019-02-28	O1:KUT	-	+	-	+	-	285	39	113	27	143	26	125	26
GCA_051028775.1	SAMN46323126	VP19004_O1K25	VP19004	feces	Homo sapiens	female	2019-02-27	O1:K25	-	+	-	+	-	285	39	113	27	143	26	125	26
GCA_051028765.1	SAMN46323127	VP19005_O1K56	VP19005	feces	Homo sapiens	male	2019-04-03	O1:K56	+	+	-	+	-	199	22	28	17	13	8	19	14
GCA_051028735.1	SAMN46323128	VP19006_O3K6	VP19006	feces	Homo sapiens	male	2019-04-01	O3:K6	+	-	+	-	+	3	3	4	19	4	29	4	22
GCA_051028695.1	SAMN46323129	VP19007_O8K21	VP19007	feces	Homo sapiens	male	2019-04-22	O8:K21	-	+	-	+	-	479	186	252	181	29	4	18	132
GCA_051028685.1	SAMN46323130	VP19008_O4KUT	VP19008	feces	Homo sapiens	NA	2019-05-03	O4:KUT	-	+	-	+	-	332	14	30	141	78	4	37	13
GCA_051028665.1	SAMN46323131	VP19009_O3K6	VP19009	feces	Homo sapiens	male	2019-04-24	O3:K6	+	-	+	-	+	3	3	4	19	4	29	4	22
GCA_051028635.1	SAMN46323132	VP19010_O3K6	VP19010	feces	Homo sapiens	male	2019-04-28	O3:K6	+	-	+	-	+	3	3	4	19	4	29	4	22
GCA_051028625.1	SAMN46323133	VP19011_O3K6	VP19011	feces	Homo sapiens	male	2019-04-28	O3:K6	+	-	+	-	+	3	3	4	19	4	29	4	22
GCA_051028605.1	SAMN46323134	VP19012_O3K6	VP19012	feces	Homo sapiens	female	2019-05-05	O3:K6	+	-	+	-	+	3	3	4	19	4	29	4	22
GCA_051028575.1	SAMN46323135	VP19020_O1KUT	VP19020	feces	Homo sapiens	male	2019-04-18	O1:KUT	-	+	-	+	-	-	104	555	373	50	4	195	~29
GCA_051028565.1	SAMN46323136	VP19021_O4KUT	VP19021	feces	Homo sapiens	male	2019-05-04	O4:KUT	+	-	-	+	-	332	14	30	141	78	4	37	13
GCA_051028545.1	SAMN46323137	VP19023_O3K68	VP19023	feces	Homo sapiens	male	2019-05-04	O3:K68	+	-	+	-	-	3	3	4	19	4	29	4	22
GCA_051028525.1	SAMN46323138	VP19033_O4KUT	VP19033	feces	Homo sapiens	female	2019-05-04	O4:KUT	+	-	-	+	-	332	14	30	141	78	4	37	13
GCA_051028505.1	SAMN46323139	VP19034_O4KUT	VP19034	feces	Homo sapiens	male	2019-05-04	O4:KUT	+	-	-	+	-	332	14	30	141	78	4	37	13
GCA_051028485.1	SAMN46323140	VP19035_O4KUT	VP19035	feces	Homo sapiens	female	2019-05-07	O4:KUT	+	-	-	+	-	332	14	30	141	78	4	37	13
GCA_051028465.1	SAMN46323141	VP19036_O4KUT	VP19036	feces	Homo sapiens	male	2019-05-07	O4:KUT	+	-	-	+	-	332	14	30	141	78	4	37	13
GCA_051028445.1	SAMN46323142	VP19047_O4KUT	VP19047	feces	Homo sapiens	male	2019-05-07	O4:KUT	+	-	-	+	-	332	14	30	141	78	4	37	13
GCA_051028425.1	SAMN46323143	VP19048_O4KUT	VP19048	feces	Homo sapiens	female	2019-05-07	O4:KUT	+	-	-	+	-	332	14	30	141	78	4	37	13
GCA_051028405.1	SAMN46323144	VP19051_O4KUT	VP19051	feces	Homo sapiens	male	2019-05-05	O4:KUT	+	-	-	+	-	332	14	30	141	78	4	37	13
GCA_051028385.1	SAMN46323145	VP19052_O4KUT	VP19052	feces	Homo sapiens	female	2019-05-05	O4:KUT	+	-	-	+	-	332	14	30	141	78	4	37	13
GCA_051028345.1	SAMN46323146	VP19053_OUTKUT	VP19053	feces	Homo sapiens	NA	2019-05-13	OUT:KUT	-	-	-	+	-	-	24	532	379	107	18	95	26
GCA_051028365.1	SAMN46323147	VP19054_O3K6	VP19054	feces	Homo sapiens	female	2019-05-14	O3:K6	+	-	+	-	+	3	3	4	19	4	29	4	22
GCA_051028315.1	SAMN46323148	VP19056_O11KUT	VP19056	feces	Homo sapiens	male	2019-05-19	O11:KUT	-	-	-	+	-	-	291	199	146	520	11	~141	132
GCA_051028285.1	SAMN46323149	VP19058_O3K6	VP19058	feces	Homo sapiens	male	2019-05-19	O3:K6	+	-	+	-	+	3	3	4	19	4	29	4	22
GCA_051028295.1	SAMN46323150	VP19061_O3K6	VP19061	feces	Homo sapiens	male	2019-05-20	O3:K6	+	-	+	-	+	3	3	4	19	4	29	4	22
GCA_051036695.1	SAMN46338739	VP19064_O3K6	VP19064	feces	Homo sapiens	male	2019-05-30	O3:K6	+	-	+	-	+	3	3	4	19	4	29	4	22
GCA_051036565.1	SAMN46338740	VP19066_O4KUT	VP19066	feces	Homo sapiens	male	2019-05-27	O4:KUT	+	-	-	+	-	332	14	30	141	78	4	37	13
GCA_051036545.1	SAMN46338741	VP19069_O3KUT	VP19069	feces	Homo sapiens	female	2019-05-29	O3:KUT	+	-	+	-	+	3	3	4	19	4	29	4	22
GCA_051036505.1	SAMN46338742	VP19070_O1K41	VP19070	feces	Homo sapiens	male	2019-05-23	O1:K41	-	+	-	+	-	483	39	113	27	39	3	37	61
GCA_051036405.1	SAMN46338743	VP19073_O4KUT	VP19073	feces	Homo sapiens	male	2019-05-27	O4:KUT	+	-	-	+	-	2516	11	48	107	48	26	48	26
GCA_051036385.1	SAMN46338744	VP19075_O3K6	VP19075	feces	Homo sapiens	male	2019-06-03	O3:K6	+	-	+	-	+	3	3	4	19	4	29	4	22
GCA_051036425.1	SAMN46338745	VP19079_O8KUT	VP19079	feces	Homo sapiens	female	2019-06-06	O8:KUT	-	-	-	+	-	-	385	290	~113	469	163	437	160
GCA_051036285.1	SAMN46338746	VP19080_O3K6	VP19080	feces	Homo sapiens	female	2019-05-12	O3:K6	+	-	+	-	+	3	3	4	19	4	29	4	22
GCA_051036265.1	SAMN46338747	VP19134_O10K4	VP19134	feces	Homo sapiens	male	2019-06-06	O10:K4	+	-	+	-	+	3	3	4	19	4	29	4	22
GCA_051036305.1	SAMN46338748	VP19151_O10K4	VP19151	feces	Homo sapiens	male	2019-07-01	O10:K4	+	-	+	-	-	3	3	4	19	4	29	4	22
GCA_051036185.1	SAMN46338749	VP19152_O10K4	VP19152	feces	Homo sapiens	female	2019-07-01	O10:K4	+	-	+	-	+	3	3	4	19	4	29	4	22
GCA_051036165.1	SAMN46338750	VP19187_O10K4	VP19187	feces	Homo sapiens	male	2019-06-27	O10:K4	+	-	+	-	+	3	3	4	19	4	29	4	22
GCA_051036145.1	SAMN46338751	VP19188_O10K4	VP19188	feces	Homo sapiens	male	2019-06-27	O10:K4	+	-	+	-	+	3	3	4	19	4	29	4	22
GCA_051036125.1	SAMN46338752	VP19189_O10K4	VP19189	feces	Homo sapiens	male	2019-06-27	O10:K4	+	-	+	-	+	3	3	4	19	4	29	4	22
GCA_051036025.1	SAMN46338753	VP19190_O10K4	VP19190	feces	Homo sapiens	male	2019-06-27	O10:K4	+	-	+	-	+	3	3	4	19	4	29	4	22
GCA_051036045.1	SAMN46338754	VP19191_O10K4	VP19191	feces	Homo sapiens	male	2019-06-27	O10:K4	+	-	+	-	+	3	3	4	19	4	29	4	22
GCA_051035965.1	SAMN46338755	VP19192_O10K4	VP19192	feces	Homo sapiens	female	2019-06-27	O10:K4	+	-	+	-	+	3	3	4	19	4	29	4	22
GCA_051036005.1	SAMN46338756	VP19193_O10K4	VP19193	feces	Homo sapiens	female	2019-06-27	O10:K4	+	-	+	-	+	3	3	4	19	4	29	4	22
GCA_051035985.1	SAMN46338757	VP19194_O10K4	VP19194	feces	Homo sapiens	male	2019-06-27	O10:K4	+	-	+	-	+	3	3	4	19	4	29	4	22
GCA_051035925.1	SAMN46338758	VP19195_O10K4	VP19195	feces	Homo sapiens	female	2019-06-27	O10:K4	+	-	+	-	+	3	3	4	19	4	29	4	22
GCA_051035945.1	SAMN46338759	VP19211_O10K4	VP19211	feces	Homo sapiens	female	2019-06-28	O10:K4	+	-	+	-	+	3	3	4	19	4	29	4	22
GCA_051035905.1	SAMN46338760	VP19212_O10K4	VP19212	feces	Homo sapiens	female	2019-06-28	O10:K4	+	-	+	-	+	3	3	4	19	4	29	4	22
GCA_051035885.1	SAMN46338761	VP19214_O10K4	VP19214	feces	Homo sapiens	female	2019-07-01	O10:K4	+	-	+	-	+	3	3	4	19	4	29	4	22
GCA_051035845.1	SAMN46338762	VP19219_O10K4	VP19219	feces	Homo sapiens	female	2019-07-08	O10:K4	+	-	+	-	-	3	3	4	19	4	29	4	22
GCA_051035825.1	SAMN46338763	VP19386_O10K4	VP19386	feces	Homo sapiens	female	2019-07-14	O10:K4	+	-	+	-	+	3	3	4	19	4	29	4	22
GCA_051035865.1	SAMN46338764	VP19395_O10K4	VP19395	feces	Homo sapiens	male	2019-07-28	O10:K4	+	-	+	-	+	3	3	4	19	4	29	4	22
GCA_051035805.1	SAMN46338765	VP19454_O10K4	VP19454	feces	Homo sapiens	female	2019-08-09	O10:K4	+	-	+	-	+	3	3	4	19	4	29	4	22
GCA_051035705.1	SAMN46338766	VP19469_O10K4	VP19469	feces	Homo sapiens	female	2019-08-09	O10:K4	+	-	+	-	+	3	3	4	19	4	29	4	22
GCA_051035785.1	SAMN46338767	VP19483_O10K4	VP19483	feces	Homo sapiens	female	2019-07-30	O10:K4	+	-	+	-	+	3	3	4	19	4	29	4	22
GCA_051035725.1	SAMN46338768	VP19496_O10K4	VP19496	feces	Homo sapiens	female	2019-08-12	O10:K4	+	-	+	-	+	3	3	4	19	4	29	4	22
GCA_051035745.1	SAMN46338769	VP20001_O4KUT	VP20001	feces	Homo sapiens	male	2019-12-20	O4:KUT	+	-	-	+	-	2516	11	48	107	48	26	48	26
GCA_051035665.1	SAMN46338770	VP20002_O10K4	VP20002	feces	Homo sapiens	male	2020-01-13	O10:K4	+	-	+	-	-	3	3	4	19	4	29	4	22
GCA_051035685.1	SAMN46338771	VP20003_O10K4	VP20003	feces	Homo sapiens	male	2020-01-13	O10:K4	+	-	+	-	-	3	3	4	19	4	29	4	22
GCA_051035645.1	SAMN46338772	VP20004_O11KUT	VP20004	feces	Homo sapiens	female	2020-01-13	O11:KUT	-	-	-	+	-	-	28	134	162	13	106	~403	282
GCA_051035625.1	SAMN46338773	VP20005_O3KUT	VP20005	feces	Homo sapiens	male	2020-01-13	O3:KUT	+	-	+	-	-	3	3	4	19	4	29	4	22
GCA_051035605.1	SAMN46338774	VP20009_O3K6	VP20009	feces	Homo sapiens	NA	2020-05-04	O3:K6	+	-	+	-	-	3	3	4	19	4	29	4	22
GCA_051035585.1	SAMN46338775	VP20010_O1K56	VP20010	feces	Homo sapiens	NA	2020-05-04	O1:K56	+	-	-	+	-	8	28	4	82	88	63	69	1
GCA_051035565.1	SAMN46338776	VP20011_O1K56	VP20011	feces	Homo sapiens	NA	2020-05-04	O1:K56	+	-	-	+	-	8	28	4	82	88	63	69	1
GCA_051035545.1	SAMN46338777	VP20012_O10K4	VP20012	feces	Homo sapiens	/	2020-05-04	O10:K4	+	-	+	-	-	3	3	4	19	4	29	4	22
GCA_051035525.1	SAMN46338778	VP20013_O10K4	VP20013	feces	Homo sapiens	/	2020-05-04	O10:K4	+	-	+	-	-	3	3	4	19	4	29	4	22
GCA_051035505.1	SAMN46338779	VP20014_O10K4	VP20014	feces	Homo sapiens	/	2020-05-04	O10:K4	+	-	+	-	-	3	3	4	19	4	29	4	22
GCA_051035485.1	SAMN46338780	VP20024_O10KUT	VP20024	seafood	clam	NA	2020-05-11	O10:KUT	-	+	-	+	-	-	20	245	31	19	50	205	23
GCA_051035465.1	SAMN46338781	VP20025_O2K28	VP20025	seafood	clam	NA	2020-05-11	O2:K28	-	-	-	+	-	498	33	106	19	203	26	185	26
GCA_051035445.1	SAMN46338782	VP20026_O1KUT	VP20026	seafood	clam	NA	2020-05-11	O1:KUT	-	-	-	+	-	500	187	255	61	206	18	8	134
GCA_051035405.1	SAMN46338783	VP20027_O1KUT	VP20027	seafood	clam	NA	2020-05-11	O1:KUT	-	-	-	+	-	-	175	~531	286	222	2	372	79
GCA_051035425.1	SAMN46338784	VP20031_O2KUT	VP20031	feces	Homo sapiens	female	2020-05-12	O2:KUT	-	+	-	+	-	-	196	84	193	41	128	203	~24
GCA_051035365.1	SAMN46338785	VP20038_O10K4	VP20038	feces	Homo sapiens	male	2020-06-15	O10:K4	+	-	+	-	-	3	3	4	19	4	29	4	22
GCA_051035385.1	SAMN46338786	VP20039_O1KUT	VP20039	feces	Homo sapiens	male	2020-06-02	O1:KUT	+	+	-	+	-	199	22	28	17	13	8	19	14
GCA_051035345.1	SAMN46338787	VP20044_O1KUT	VP20044	feces	Homo sapiens	female	2020-06-02	O1:KUT	+	+	-	+	-	199	22	28	17	13	8	19	14
GCA_051035325.1	SAMN46338788	VP20045_O1K56	VP20045	feces	Homo sapiens	female	2020-06-02	O1:K56	+	+	-	+	-	199	22	28	17	13	8	19	14
GCA_051035305.1	SAMN46338789	VP20046_O5K64	VP20046	feces	Homo sapiens	female	2020-06-08	O5:K64	+	-	+	-	-	3	3	4	19	4	29	4	22
GCA_051035285.1	SAMN46338790	VP20047_O5K64	VP20047	feces	Homo sapiens	female	2020-05-26	O5:K64	+	-	+	-	-	3	3	4	19	4	29	4	22
GCA_051035245.1	SAMN46338791	VP20048_O5K64	VP20048	feces	Homo sapiens	male	2020-06-01	O5:K64	+	-	+	-	-	3	3	4	19	4	29	4	22
GCA_051035255.1	SAMN46338792	VP20053_O5KUT	VP20053	feces	Homo sapiens	female	2020-06-24	O5:KUT	-	-	-	+	-	2821	131	487	31	35	26	500	146
GCA_051035225.1	SAMN46338793	VP20054_O10KUT	VP20054	feces	Homo sapiens	male	2020-06-03	O10:KUT	-	-	-	+	-	-	~329	104	~30	29	142	95	~12
GCA_051035205.1	SAMN46338794	VP20055_O1K36	VP20055	feces	Homo sapiens	female	2020-06-24	O1:K36	-	-	-	+	-	470	42	248	19	76	129	46	69
GCA_051035185.1	SAMN46338795	VP20057_O10KUT	VP20057	feces	Homo sapiens	female	2020-06-30	O10:KUT	+	-	+	-	-	3	3	4	19	4	29	4	22
GCA_051035145.1	SAMN46338796	VP20058_O10K4	VP20058	feces	Homo sapiens	male	2020-07-01	O10:K4	+	-	+	-	-	3	3	4	19	4	29	4	22
GCA_051035165.1	SAMN46338797	VP20059_O3KUT	VP20059	feces	Homo sapiens	female	2020-06-22	O3:KUT	-	+	-	+	-	-	48	111	167	188	116	310	33
GCA_051035065.1	SAMN46338798	VP20061_O2K28	VP20061	feces	Homo sapiens	female	2020-06-27	O2:K28	-	-	-	+	-	2668	51	252	31	94	23	119	31
GCA_051035085.1	SAMN46338799	VP20062_O1KUT	VP20062	feces	Homo sapiens	male	2020-06-19	O1:KUT	+	-	+	-	+	3	3	4	19	4	29	4	22
GCA_051035045.1	SAMN46338800	VP20063_O10:K4	VP20063	feces	Homo sapiens	male	2020-06-30	O10:K4	+	-	+	-	-	3	3	4	19	4	29	4	22
GCA_051035025.1	SAMN46338801	VP20064_O4K8	VP20064	feces	Homo sapiens	male	2020-06-29	O4:K8	+	-	-	+	-	2516	11	48	107	48	26	48	26
GCA_051035005.1	SAMN46338802	VP20066_O4KUT	VP20066	feces	Homo sapiens	NA	2020-07-10	O4:KUT	+	-	-	+	-	2516	11	48	107	48	26	48	26
GCA_051034965.1	SAMN46338803	VP20069_O5K30	VP20069	seafood	clam	NA	2020-07-07	O5:K30	-	-	-	+	-	3182	55	15	31	34	18	37	46
GCA_051034985.1	SAMN46338804	VP20070_O3KUT	VP20070	seafood	clam	NA	2020-07-07	O3:KUT	-	-	-	+	-	1790	9	1	62	296	49	85	20
GCA_051034945.1	SAMN46338805	VP20071_O3KUT	VP20071	seafood	clam	NA	2020-07-07	O3:KUT	-	-	-	+	-	2097	44	130	87	110	56	37	63
GCA_051034925.1	SAMN46338806	VP20072_O1K20	VP20072	seafood	fish	NA	2020-07-07	O1:K20	-	-	-	+	-	154	35	50	63	27	49	46	26
GCA_051034905.1	SAMN46338807	VP20073_O2K28	VP20073	seafood	shrimp	NA	2020-07-07	O2:K28	-	-	-	+	-	2674	5	437	21	447	69	5	26
GCA_051034885.1	SAMN46338808	VP20074_O4K68	VP20074	feces	Homo sapiens	female	2020-07-20	O4:K68	+	-	+	-	+	3	3	4	19	4	29	4	22
GCA_051034865.1	SAMN46338809	VP20075_O3KUT	VP20075	feces	Homo sapiens	NA	2020-07-21	O3:KUT	+	-	+	-	+	3	3	4	19	4	29	4	22
GCA_051034825.1	SAMN46338810	VP20077_O11K20	VP20077	feces	Homo sapiens	male	2020-07-25	O11:K20	-	-	-	+	-	1761	188	106	107	331	26	3	86
GCA_051034845.1	SAMN46338811	VP20078_O10K4	VP20078	feces	Homo sapiens	female	2020-07-27	O10:K4	+	-	+	-	+	3	3	4	19	4	29	4	22
GCA_051034805.1	SAMN46338812	VP20079_O10K4	VP20079	feces	Homo sapiens	male	2020-07-14	O10:K4	+	-	+	-	-	3	3	4	19	4	29	4	22
GCA_051034745.1	SAMN46338813	VP20080_O10K4	VP20080	feces	Homo sapiens	female	2020-07-14	O10:K4	+	-	+	-	-	3	3	4	19	4	29	4	22
GCA_051034765.1	SAMN46338814	VP20083_O2K28	VP20083	feces	Homo sapiens	female	2020-07-13	O2:K28	-	-	-	+	-	564	31	106	135	74	37	212	54
GCA_051034725.1	SAMN46338815	VP20086_O11KUT	VP20086	feces	Homo sapiens	male	2020-07-23	O11:KUT	-	+	-	+	-	1962	11	4	15	150	23	298	1
GCA_051034685.1	SAMN46338816	VP20087_O11KUT	VP20087	feces	Homo sapiens	female	2020-07-24	O11:KUT	-	+	-	+	-	1962	11	4	15	150	23	298	1
GCA_051034705.1	SAMN46338817	VP20088_O4KUT	VP20088	feces	Homo sapiens	female	2020-07-29	O4:KUT	+	-	-	+	-	332	14	30	141	78	4	37	13
GCA_051034645.1	SAMN46338818	VP20089_O4KUT	VP20089	feces	Homo sapiens	NA	2020-08-10	O4:KUT	+	-	-	+	-	2516	11	48	107	48	26	48	26
GCA_051034665.1	SAMN46338819	VP20090_O1KUT	VP20090	feces	Homo sapiens	NA	2020-08-11	O1:KUT	+	+	-	+	-	3235	22	28	521	13	8	19	14
GCA_051034605.1	SAMN46338820	VP20092_O4K4	VP20092	feces	Homo sapiens	NA	2020-08-11	O4:K4	-	-	-	+	-	-	433	426	~15	~529	50	18	54
GCA_051034625.1	SAMN46338821	VP20093_O1KUT	VP20093	feces	Homo sapiens	NA	2020-08-13	O1:KUT	+	-	-	+	-	3235	22	28	521	13	8	19	14
GCA_051034585.1	SAMN46338822	VP20094_O10K4	VP20094	feces	Homo sapiens	/	2020-08-14	O10:K4	+	-	+	-	+	3	3	4	19	4	29	4	22
GCA_051034565.1	SAMN46338823	VP20099_O4KUT	VP20099	feces	Homo sapiens	female	2020-08-17	O4:KUT	+	-	-	+	-	2516	11	48	107	48	26	48	26
GCA_051034545.1	SAMN46338824	VP20101_O1KUT	VP20101	seafood	fish	NA	2020-08-10	O1:KUT	-	-	-	+	-	2688	35	594	440	491	195	180	62
GCA_051034525.1	SAMN46338825	VP20102_O1KUT	VP20102	seafood	clam	NA	2020-08-10	O1:KUT	-	-	-	+	-	2989	152	57	17	14	214	54	14
GCA_051034505.1	SAMN46338826	VP20103_O1K56	VP20103	seafood	snail	NA	2020-08-10	O1:K56	-	-	-	+	-	490	118	253	72	76	50	184	54
GCA_051034485.1	SAMN46338827	VP20104_O2K3	VP20104	seafood	clam	NA	2020-08-10	O2:K3	-	-	-	+	-	340	98	4	136	107	77	46	33
GCA_051034465.1	SAMN46338828	VP20105_O1KUT	VP20105	seafood	clam	NA	2020-08-10	O1:KUT	-	-	-	+	-	-	175	4	286	~61	4	372	79
GCA_051034445.1	SAMN46338829	VP20106_O2K22	VP20106	seafood	clam	NA	2020-08-10	O2:K22	-	-	-	+	-	3041	33	276	206	5	10	213	23
GCA_051034405.1	SAMN46338830	VP20107_O2K22	VP20107	seafood	clam	NA	2020-08-10	O2:K22	-	-	-	+	-	-	386	198	25	66	28	27	71
GCA_051034365.1	SAMN46338831	VP20108_O10KUT	VP20108	seafood	fish	NA	2020-08-10	O10:KUT	-	-	-	+	-	288	3	25	60	144	31	128	26
GCA_051034345.1	SAMN46338832	VP20109_O1KUT	VP20109	seafood	fish	NA	2020-08-10	O1:KUT	-	-	-	+	-	1910	80	125	99	35	50	11	26
GCA_051034305.1	SAMN46338833	VP20110_O3K6	VP20110	feces	Homo sapiens	female	2020-08-11	O3:K6	+	-	+	-	+	3	3	4	19	4	29	4	22
GCA_051034245.1	SAMN46338834	VP20111_O4KUT	VP20111	NA	NA	NA	2020-08-01	O4:KUT	+	-	-	+	-	2516	11	48	107	48	26	48	26
GCA_051034185.1	SAMN46338835	VP20113_O4KUT	VP20113	feces	Homo sapiens	female	2020-08-13	O4:KUT	+	-	-	+	-	332	14	30	141	78	4	37	13
GCA_051034225.1	SAMN46338836	VP20114_O10K4	VP20114	feces	Homo sapiens	/	2020-08-27	O10:K4	+	-	+	-	+	3	3	4	19	4	29	4	22
GCA_051034165.1	SAMN46338837	VP20115_O4KUT	VP20115	feces	Homo sapiens	NA	2020-08-28	O4:KUT	+	-	-	+	-	332	14	30	141	78	4	37	13
GCA_051034085.1	SAMN46338838	VP20116_O10K4	VP20116	feces	Homo sapiens	/	2020-08-28	O10:K4	+	-	+	-	+	3	3	4	19	4	29	4	22
GCA_051034025.1	SAMN46338839	VP20117_O10K4	VP20117	feces	Homo sapiens	/	2020-08-28	O10:K4	+	-	+	-	+	3	3	4	19	4	29	4	22
GCA_051034045.1	SAMN46338840	VP20118_O4KUT	VP20118	feces	Homo sapiens	female	2020-08-18	O4:KUT	-	-	-	+	-	-	5	71	144	162	61	11	24
GCA_051034005.1	SAMN46338841	VP20119_O1KUT	VP20119	feces	Homo sapiens	female	2020-08-24	O1:KUT	+	+	-	+	-	2936	22	28	17	13	8	19	104
GCA_051033965.1	SAMN46338842	VP20126_O4KUT	VP20126	feces	Homo sapiens	male	2020-08-26	O4:KUT	+	-	-	+	-	332	14	30	141	78	4	37	13
GCA_051033985.1	SAMN46338843	VP20128_O3KUT	VP20128	feces	Homo sapiens	female	2020-08-07	O3:KUT	+	-	-	+	-	120	60	108	86	98	18	45	51
GCA_051033925.1	SAMN46338844	VP20129_O4K53	VP20129	feces	Homo sapiens	male	2020-08-27	O4:K53	-	+	-	+	-	-	~49	23	31	27	~45	7	~199
GCA_051033945.1	SAMN46338845	VP20130_O2KUT	VP20130	seafood	clam	NA	2020-09-01	O2:KUT	-	-	+	-	-	-	179	147	64	~206	34	86	135
GCA_051033905.1	SAMN46338846	VP20131_O2K3	VP20131	seafood	clam	NA	2020-09-01	O2:K3	-	-	-	+	-	1756	84	103	79	46	62	46	60
GCA_051033885.1	SAMN46338847	VP20132_O2KUT	VP20132	seafood	clam	NA	2020-09-01	O2:KUT	-	-	-	+	-	122	2	113	72	94	69	83	23
GCA_051033865.1	SAMN46338848	VP20133_O1KUT	VP20133	seafood	shrimp	NA	2020-09-01	O1:KUT	-	-	-	+	-	3077	102	294	89	82	23	540	240
GCA_051033845.1	SAMN46338849	VP20134_O4K42	VP20134	seafood	fish	NA	2020-09-01	O4:K42	-	-	-	+	-	490	118	253	72	76	50	184	54
GCA_051033825.1	SAMN46338850	VP20135_O4KUT	VP20135	feces	Homo sapiens	female	2020-08-18	O4:KUT	+	-	-	+	-	2516	11	48	107	48	26	48	26
GCA_051033805.1	SAMN46338851	VP20136_O1KUT	VP20136	feces	Homo sapiens	male	2020-08-18	O1:KUT	-	+	-	+	-	64	40	39	3	18	4	36	29
GCA_051033785.1	SAMN46338852	VP20137_O4KUT	VP20137	feces	Homo sapiens	NA	2020-08-27	O4:KUT	+	-	-	+	-	2516	11	48	107	48	26	48	26
GCA_051033765.1	SAMN46338853	VP20138_O3KUT	VP20138	feces	Homo sapiens	NA	2020-08-27	O3:KUT	-	-	+	-	-	3	3	4	19	4	29	4	22
GCA_051033745.1	SAMN46338854	VP20140_O4KUT	VP20140	feces	Homo sapiens	NA	2020-08-27	O4:KUT	+	-	-	+	-	2516	11	48	107	48	26	48	26
GCA_051033705.1	SAMN46338855	VP20141_O4KUT	VP20141	feces	Homo sapiens	NA	2020-08-27	O4:KUT	+	-	-	+	-	2516	11	48	107	48	26	48	26
GCA_051033665.1	SAMN46338856	VP20142_O4KUT	VP20142	feces	Homo sapiens	NA	2020-08-27	O4:KUT	+	-	-	+	-	2516	11	48	107	48	26	48	26
GCA_051033685.1	SAMN46338857	VP20143_O10K4	VP20143	feces	Homo sapiens	/	2020-08-31	O10:K4	+	-	+	-	+	3	3	4	19	4	29	4	22
GCA_051033645.1	SAMN46338858	VP20144_O10K4	VP20144	feces	Homo sapiens	female	2020-08-29	O10:K4	+	-	+	-	+	3	3	4	19	4	29	4	22
GCA_051033625.1	SAMN46338859	VP20145_O4KUT	VP20145	feces	Homo sapiens	female	2020-08-18	O4:KUT	+	-	-	+	-	2516	11	48	107	48	26	48	26
GCA_051033605.1	SAMN46338860	VP20146_O4KUT	VP20146	feces	Homo sapiens	female	2020-08-18	O4:KUT	+	-	-	+	-	2516	11	48	107	48	26	48	26
GCA_051033585.1	SAMN46338861	VP20147_O4KUT	VP20147	feces	Homo sapiens	female	2020-08-19	O4:KUT	+	-	-	+	-	2516	11	48	107	48	26	48	26
GCA_051033565.1	SAMN46338862	VP20149_O4KUT	VP20149	feces	Homo sapiens	male	2020-08-17	O4:KUT	+	-	-	+	-	2516	11	48	107	48	26	48	26
GCA_051033545.1	SAMN46338863	VP20150_O4KUT	VP20150	feces	Homo sapiens	male	2020-08-17	O4:KUT	+	-	-	+	-	2516	11	48	107	48	26	48	26
GCA_051033525.1	SAMN46338864	VP20151_O4KUT	VP20151	feces	Homo sapiens	female	2020-08-18	O4:KUT	+	-	-	+	-	2516	11	48	107	48	26	48	26
GCA_051033505.1	SAMN46338865	VP20152_O4KUT	VP20152	feces	Homo sapiens	female	2020-08-19	O4:KUT	+	-	-	+	-	-	11	48	107	48	26	48	~26
GCA_051033485.1	SAMN46338866	VP20153_O4K53	VP20153	feces	Homo sapiens	male	2020-08-20	O4:K53	-	+	-	+	-	-	~49	23	31	27	~45	7	~199
GCA_051033465.1	SAMN46338867	VP20155_O10K4	VP20155	feces	Homo sapiens	male	2020-08-22	O10:K4	+	-	+	-	+	3	3	4	19	4	29	4	22
GCA_051033445.1	SAMN46338868	VP20156_O4KUT	VP20156	feces	Homo sapiens	male	2020-08-20	O4:KUT	+	-	-	+	-	2516	11	48	107	48	26	48	26
GCA_051033425.1	SAMN46338869	VP20157_O1KUT	VP20157	feces	Homo sapiens	female	2020-08-20	O1:KUT	+	+	-	+	-	3235	22	28	521	13	8	19	14
GCA_051033405.1	SAMN46338870	VP20170_O10K4	VP20170	feces	Homo sapiens	female	2020-09-03	O10:K4	+	-	+	-	+	3	3	4	19	4	29	4	22
GCA_051033365.1	SAMN46338871	VP20171_O10K4	VP20171	feces	Homo sapiens	female	2020-08-27	O10:K4	+	-	+	-	+	3	3	4	19	4	29	4	22
GCA_051033385.1	SAMN46338872	VP20172_O10K4	VP20172	feces	Homo sapiens	male	2020-08-27	O10:K4	+	-	+	-	+	3	3	4	19	4	29	4	22
GCA_051033325.1	SAMN46338873	VP20174_O10K4	VP20174	feces	Homo sapiens	female	2020-08-27	O10:K4	+	-	+	-	+	3	3	4	19	4	29	4	22
GCA_051033305.1	SAMN46338874	VP20181_O10K4	VP20181	feces	Homo sapiens	female	2020-09-07	O10:K4	+	-	+	-	-	3	3	4	19	4	29	4	22
GCA_051033345.1	SAMN46338875	VP20183_O3KUT	VP20183	feces	Homo sapiens	male	2020-09-07	O3:KUT	+	-	+	-	+	3	3	4	19	4	29	4	22
GCA_051033225.1	SAMN46338876	VP20184_O11K20	VP20184	feces	Homo sapiens	female	2020-09-03	O11:K20	-	+	-	+	-	1761	188	106	107	331	26	3	86
GCA_051033205.1	SAMN46338877	VP20185_O3K6	VP20185	feces	Homo sapiens	male	2020-09-08	O3:K6	+	-	+	-	+	3	3	4	19	4	29	4	22
GCA_051033185.1	SAMN46338878	VP20186_O1:KUT	VP20186	feces	Homo sapiens	female	2020-09-07	O1:KUT	+	+	-	+	-	199	22	28	17	13	8	19	14
GCA_051033105.1	SAMN46338879	VP20187_O10K4	VP20187	feces	Homo sapiens	male	2020-09-15	O10:K4	+	-	+	-	+	3	3	4	19	4	29	4	22
GCA_051033125.1	SAMN46338880	VP20189_O10K4	VP20189	feces	Homo sapiens	male	2020-09-14	O10:K4	+	-	+	-	+	3	3	4	19	4	29	4	22
GCA_051033065.1	SAMN46338881	VP20190_O10K4	VP20190	feces	Homo sapiens	male	2020-09-14	O10:K4	+	-	+	-	+	3	3	4	19	4	29	4	22
GCA_051033045.1	SAMN46338882	VP20192_O10K4	VP20192	feces	Homo sapiens	male	2020-09-13	O10:K4	+	-	+	-	+	3	3	4	19	4	29	4	22
GCA_051033025.1	SAMN46338883	VP20197_O10K4	VP20197	feces	Homo sapiens	female	2020-08-29	O10:K4	+	-	+	-	+	3	3	4	19	4	29	4	22
GCA_051033005.1	SAMN46338884	VP20198_O10K4	VP20198	feces	Homo sapiens	male	2020-09-15	O10:K4	+	-	+	-	+	3	3	4	19	4	29	4	22
GCA_051032985.1	SAMN46338885	VP20199_O1KUT	VP20199	feces	Homo sapiens	female	2020-09-15	O1:KUT	-	-	-	+	-	2989	152	57	17	14	214	54	14
GCA_051032965.1	SAMN46338886	VP20201_O10K4	VP20201	feces	Homo sapiens	male	2020-09-21	O10:K4	+	-	+	-	+	3	3	4	19	4	29	4	22
GCA_051032945.1	SAMN46338887	VP20207_O1KUT	VP20207	feces	Homo sapiens	male	2020-09-02	O1:KUT	-	+	-	-	-	-	5	52	27	13	18	192	77
GCA_051032925.1	SAMN46338888	VP20208_O10K4	VP20208	feces	Homo sapiens	male	2020-09-21	O10:K4	+	-	+	-	+	3	3	4	19	4	29	4	22
GCA_051032905.1	SAMN46338889	VP20209_O10K4	VP20209	feces	Homo sapiens	male	2020-09-21	O10:K4	+	-	+	-	+	3	3	4	19	4	29	4	22
GCA_051032885.1	SAMN46338890	VP20211_O4K9	VP20211	feces	Homo sapiens	male	2020-09-22	O4:K9	+	-	-	+	-	332	14	30	141	78	4	37	13
GCA_051032865.1	SAMN46338891	VP20226_O4KUT	VP20226	seafood	shrimp	NA	2020-10-19	O4:KUT	-	-	-	+	-	370	19	196	149	171	105	11	23
GCA_051032845.1	SAMN46338892	VP20227_O1KUT	VP20227	seafood	crab	NA	2020-10-19	O1:KUT	-	-	-	+	-	490	118	253	72	76	50	184	54
GCA_051032825.1	SAMN46338893	VP21001_O1KUT	VP21001	feces	Homo sapiens	NA	2021-03-09	O1:KUT	-	±	-	+	+	-	28	4	81	88	63	~502	1
GCA_051032805.1	SAMN46338894	VP21003_O10K4	VP21003	feces	Homo sapiens	male	2021-03-30	O10:K4	+	-	+	-	+	3	3	4	19	4	29	4	22
GCA_051032785.1	SAMN46338895	VP21004_O10K4	VP21004	feces	Homo sapiens	female	2021-03-30	O10:K4	+	-	+	-	+	3	3	4	19	4	29	4	22
GCA_051032765.1	SAMN46338896	VP21005_O10K4	VP21005	feces	Homo sapiens	male	2021-04-02	O10:K4	+	-	+	-	+	3	3	4	19	4	29	4	22
GCA_051032705.1	SAMN46338897	VP21006_O10K4	VP21006	feces	Homo sapiens	female	2021-04-14	O10:K4	+	-	+	-	+	3	3	4	19	4	29	4	22
GCA_051032725.1	SAMN46338898	VP21007_O10K4	VP21007	feces	Homo sapiens	male	2021-04-14	O10:K4	+	-	+	-	+	3	3	4	19	4	29	4	22
GCA_051032685.1	SAMN46338899	VP21008_O10K4	VP21008	feces	Homo sapiens	female	2021-04-14	O10:K4	+	-	+	-	+	3	3	4	19	4	29	4	22
GCA_051032645.1	SAMN46338900	VP21009_O1KUT	VP21009	feces	Homo sapiens	male	2021-04-14	O1:KUT	+	+	-	+	-	199	22	28	17	13	8	19	14
GCA_051032665.1	SAMN46338901	VP21010_O4KUT	VP21010	feces	Homo sapiens	female	2021-04-04	O4:KUT	+	-	-	+	-	332	14	30	141	78	4	37	13
GCA_051032625.1	SAMN46338902	VP21012_O10K4	VP21012	feces	Homo sapiens	male	2021-04-18	O10:K4	+	-	+	-	+	3	3	4	19	4	29	4	22
GCA_051032605.1	SAMN46338903	VP21015_O11KUT	VP21015	feces	Homo sapiens	NA	2021-04-04	O11:KUT	-	-	-	+	-	284	135	168	98	140	56	11	33
GCA_051032585.1	SAMN46338904	VP21019_O10K4	VP21019	feces	Homo sapiens	male	2021-05-03	O10:K4	+	-	+	-	+	3	3	4	19	4	29	4	22
GCA_051032545.1	SAMN46338905	VP21021_O4KUT	VP21021	feces	Homo sapiens	NA	2021-05-01	O4:KUT	+	-	-	+	-	332	14	30	141	78	4	37	13
GCA_051032465.1	SAMN46338906	VP21022_O10K4	VP21022	feces	Homo sapiens	male	2021-05-31	O10:K4	+	-	+	-	+	3	3	4	19	4	29	4	22
GCA_051032385.1	SAMN46338907	VP21023_O10K4	VP21023	feces	Homo sapiens	male	2021-05-31	O10:K4	+	-	+	-	+	3	3	4	19	4	29	4	22
GCA_051032495.1	SAMN46338908	VP21024_O10K4	VP21024	feces	Homo sapiens	female	2021-05-11	O10:K4	+	-	+	-	+	3	3	4	19	4	29	4	22
GCA_051032425.1	SAMN46338909	VP21025_O10K4	VP21025	feces	Homo sapiens	female	2021-05-11	O10:K4	+	-	+	-	+	3	3	4	19	4	29	4	22
GCA_051032365.1	SAMN46338910	VP21026_O10K4	VP21026	feces	Homo sapiens	male	2021-05-24	O10:K4	+	-	+	-	+	3	3	4	19	4	29	4	22
GCA_051032305.1	SAMN46338911	VP21027_O10K4	VP21027	feces	Homo sapiens	female	2021-06-14	O10:K4	+	-	+	-	+	3	3	4	19	4	29	4	22
GCA_051032285.1	SAMN46338912	VP21028_O1K20	VP21028	feces	Homo sapiens	female	2021-06-17	O1:K20	-	+	-	+	-	-	106	142	432?	548	46	11	77
GCA_051032205.1	SAMN46338913	VP21029_O10K4	VP21029	feces	Homo sapiens	female	2021-05-13	O10:K4	+	-	+	-	+	3	3	4	19	4	29	4	22
GCA_051032225.1	SAMN46338914	VP21030_O10K4	VP21030	feces	Homo sapiens	female	2021-05-15	O10:K4	+	-	+	-	+	3	3	4	19	4	29	4	22
GCA_051032165.1	SAMN46338915	VP21031_O10K4	VP21031	feces	Homo sapiens	male	2021-05-15	O10:K4	+	-	+	-	+	3	3	4	19	4	29	4	22
GCA_051032145.1	SAMN46338916	VP21032_O11KUT	VP21032	feces	Homo sapiens	female	2021-06-06	O11:KUT	-	-	-	+	-	-	9	213	165	377	2	46	1
GCA_051032105.1	SAMN46338917	VP21033_O10K4	VP21033	feces	Homo sapiens	male	2021-06-10	O10:K4	+	-	+	-	+	3	3	4	19	4	29	4	22
GCA_051032045.1	SAMN46338918	VP21039_O5K17	VP21039	feces	Homo sapiens	female	2021-04-26	O5:K17	-	-	-	+	-	-	291	~109	73	140	4	436	94
GCA_051032025.1	SAMN46338919	VP21040_O1KUT	VP21040	seafood	shrimp	NA	2021-05-11	O1:KUT	-	-	-	+	-	1346	42	248	19	76	127	46	69
GCA_051031905.1	SAMN46338920	VP21041_O4KUT	VP21041	seafood	fish	NA	2021-05-11	O4:KUT	-	-	-	+	-	-	33	556	97	19	18	11	195
GCA_051031945.1	SAMN46338921	VP21042_O2KUT	VP21042	seafood	shrimp	NA	2021-05-11	O2:KUT	-	-	-	+	-	847	148	355	74	19	127	101	202
GCA_051031925.1	SAMN46338922	VP21043_O1KUT	VP21043	seafood	fish	NA	2021-05-11	O1:KUT	-	-	-	+	-	3133	397	195	123	574	46	7	26
GCA_051031845.1	SAMN46338923	VP21044_O10K4	VP21044	feces	Homo sapiens	male	2021-05-17	O10:K4	+	-	+	-	-	3	3	4	19	4	29	4	22
GCA_051031885.1	SAMN46338924	VP21045_O10K4	VP21045	feces	Homo sapiens	female	2021-05-17	O10:K4	+	-	+	-	-	3	3	4	19	4	29	4	22
GCA_051031865.1	SAMN46338925	VP21046_O10K4	VP21046	feces	Homo sapiens	female	2021-05-17	O10:K4	+	-	+	-	-	3	3	4	19	4	29	4	22
GCA_051031825.1	SAMN46338926	VP21048_O2KUT	VP21048	seafood	clam	NA	2021-06-07	O2:KUT	-	+	-	+	-	2366	36	184	188	218	28	82	23
GCA_051031785.1	SAMN46338927	VP21050_O1K56	VP21050	feces	Homo sapiens	female	2021-06-04	O1:K56	-	+	-	+	-	-	~20	133	59	~61	61	45	95
GCA_051031805.1	SAMN46338928	VP21052_O1KUT	VP21052	feces	Homo sapiens	female	2021-06-17	O1:KUT	+	+	-	+	-	2936	22	28	17	13	8	19	104
GCA_051031765.1	SAMN46338929	VP21053_O4K9	VP21053	feces	Homo sapiens	female	2021-06-23	O4:K9	+	-	-	+	-	332	14	30	141	78	4	37	13
GCA_051031745.1	SAMN46338930	VP21056_O4KUT	VP21056	feces	Homo sapiens	male	2021-06-15	O4:KUT	+	-	-	+	-	2516	11	48	107	48	26	48	26
GCA_051031725.1	SAMN46338931	VP21057_O4KUT	VP21057	feces	Homo sapiens	male	2021-06-15	O4:KUT	+	-	-	+	-	2516	11	48	107	48	26	48	26
GCA_051031685.1	SAMN46338932	VP21058_O4KUT	VP21058	feces	Homo sapiens	female	2021-06-22	O4:KUT	+	-	-	+	-	2516	11	48	107	48	26	48	26
GCA_051031705.1	SAMN46338933	VP21060_O3KUT	VP21060	feces	Homo sapiens	male	2021-05-21	O3:KUT	+	-	-	+	-	120	60	108	86	98	18	45	51
GCA_051031665.1	SAMN46338934	VP21061_O3K29	VP21061	feces	Homo sapiens	female	2021-05-21	O3:K29	+	-	-	+	-	120	60	108	86	98	18	45	51
GCA_051031645.1	SAMN46338935	VP21062_O4KUT	VP21062	feces	Homo sapiens	male	2021-06-08	O4:KUT	+	-	-	+	-	332	14	30	141	78	4	37	13
GCA_051031625.1	SAMN46338936	VP21063_O10K4	VP21063	feces	Homo sapiens	male	2021-06-18	O10:K4	+	-	+	-	-	3	3	4	19	4	29	4	22
GCA_051031605.1	SAMN46338937	VP21064_O10KUT	VP21064	feces	Homo sapiens	male	2021-06-22	O10:KUT	+	-	+	-	-	3	3	4	19	4	29	4	22
GCA_051031545.1	SAMN46338938	VP21065_O10K4	VP21065	feces	Homo sapiens	female	2021-06-22	O10:K4	+	-	+	-	-	3	3	4	19	4	29	4	22
GCA_051031575.1	SAMN46338939	VP21066_O10K4	VP21066	feces	Homo sapiens	female	2021-06-25	O10:K4	+	-	+	-	-	3	3	4	19	4	29	4	22
GCA_051031525.1	SAMN46338940	VP21067_O10K4	VP21067	feces	Homo sapiens	female	2021-06-24	O10:K4	+	-	+	-	-	3	3	4	19	4	29	4	22
GCA_051031505.1	SAMN46338941	VP21068_O10K4	VP21068	feces	Homo sapiens	male	2021-06-24	O10:K4	+	-	+	-	-	3	3	4	19	4	29	4	22
GCA_051031485.1	SAMN46338942	VP21069_O10K4	VP21069	feces	Homo sapiens	male	2021-07-01	O10:K4	+	-	+	-	+	3	3	4	19	4	29	4	22
GCA_051031465.1	SAMN46338943	VP21070_O4KUT	VP21070	feces	Homo sapiens	female	2021-06-28	O4:KUT	+	-	-	+	-	2516	11	48	107	48	26	48	26
GCA_051031445.1	SAMN46338944	VP21071_O4KUT	VP21071	feces	Homo sapiens	male	2021-06-28	O4:KUT	+	-	-	+	-	2516	11	48	107	48	26	48	26
GCA_051031425.1	SAMN46338945	VP21072_O11K6	VP21072	feces	Homo sapiens	female	2021-07-06	O11:K6	-	+	-	+	-	1750	103	490	31	169	26	401	79
GCA_051031385.1	SAMN46338946	VP21073_O10K4	VP21073	feces	Homo sapiens	female	2021-06-25	O10:K4	+	-	+	-	+	3	3	4	19	4	29	4	22
GCA_051031405.1	SAMN46338947	VP21074_O10K4	VP21074	feces	Homo sapiens	female	2021-06-28	O10:K4	+	-	+	-	+	3	3	4	19	4	29	4	22
GCA_051031365.1	SAMN46338948	VP21075_O10K4	VP21075	feces	Homo sapiens	female	2021-06-29	O10:K4	+	-	+	-	-	3	3	4	19	4	29	4	22
GCA_051031325.1	SAMN46338949	VP21076_O4K9	VP21076	feces	Homo sapiens	NA	2021-06-23	O4:K9	+	-	-	+	+	332	14	30	141	78	4	37	13
GCA_051031345.1	SAMN46338950	VP21077_O10K4	VP21077	feces	Homo sapiens	female	2021-06-24	O10:K4	+	-	+	-	+	3	3	4	19	4	29	4	22
GCA_051031305.1	SAMN46338951	VP21078_O10K4	VP21078	feces	Homo sapiens	male	2021-06-25	O10:K4	+	-	+	-	+	3	3	4	19	4	29	4	22
GCA_051031245.1	SAMN46338952	VP21079_O4KUT	VP21079	feces	Homo sapiens	male	2021-06-25	O4:KUT	+	-	-	+	-	332	14	30	141	78	4	37	13
GCA_051031275.1	SAMN46338953	VP21082_O10K4	VP21082	feces	Homo sapiens	male	2021-07-13	O10:K4	+	-	+	-	+	3	3	4	19	4	29	4	22
GCA_051031265.1	SAMN46338954	VP21084_O10K4	VP21084	feces	Homo sapiens	female	2021-07-18	O10:K4	+	-	+	-	+	3	3	4	19	4	29	4	22
GCA_051031205.1	SAMN46338955	VP21086_O4KUT	VP21086	feces	Homo sapiens	male	2021-07-26	O4:KUT	+	-	-	+	-	2516	11	48	107	48	26	48	26
GCA_051031165.1	SAMN46338956	VP21090_O10K4	VP21090	feces	Homo sapiens	male	2021-07-28	O10:K4	+	-	+	-	+	3	3	4	19	4	29	4	22
GCA_051031185.1	SAMN46338957	VP21092_O3K59	VP21092	feces	Homo sapiens	female	2021-07-12	O3:K59	-	+	-	+	-	2095	42	81	59	63	26	7	52
GCA_051031085.1	SAMN46338958	VP21095_O10K4	VP21095	feces	Homo sapiens	male	2021-07-22	O10:K4	+	-	+	-	+	3	3	4	19	4	29	4	22
GCA_051031065.1	SAMN46338959	VP21097_O10K4	VP21097	feces	Homo sapiens	male	2021-08-03	O10:K4	+	-	+	-	+	3	3	4	19	4	29	4	22
GCA_051031045.1	SAMN46338960	VP21099_O10K4	VP21099	feces	Homo sapiens	male	2021-07-07	O10:K4	+	-	+	-	+	3	3	4	19	4	29	4	22
GCA_051030965.1	SAMN46338961	VP21101_O10K4	VP21101	feces	Homo sapiens	female	2021-07-20	O10:K4	+	-	+	-	+	3	3	4	19	4	29	4	22
GCA_051030925.1	SAMN46338962	VP21103_O10K4	VP21103	feces	Homo sapiens	female	2021-08-02	O10:K4	+	-	+	-	+	3	3	4	19	4	29	4	22
GCA_051030945.1	SAMN46338963	VP21104_O4KUT	VP21104	feces	Homo sapiens	female	2021-07-30	O4:KUT	+	-	-	+	-	2516	11	48	107	48	26	48	26
GCA_051030885.1	SAMN46338964	VP21106_O10K4	VP21106	feces	Homo sapiens	female	2021-08-05	O10:K4	+	-	+	-	+	3	3	4	19	4	29	4	22
GCA_051030815.1	SAMN46338965	VP21108_O10K4	VP21108	feces	Homo sapiens	male	2021-08-16	O10:K4	+	-	+	-	+	3	3	4	19	4	29	4	22
GCA_051030805.1	SAMN46338966	VP21110_O10K4	VP21110	feces	Homo sapiens	male	2021-08-07	O10:K4	+	-	+	-	+	3	3	4	19	4	29	4	22
GCA_051030785.1	SAMN46338967	VP21112_O10K4	VP21112	feces	Homo sapiens	male	2021-08-07	O10:K4	+	-	+	-	+	3	3	4	19	4	29	4	22
GCA_051030765.1	SAMN46338968	VP21114_O10K4	VP21114	feces	Homo sapiens	female	2021-08-08	O10:K4	+	-	+	-	+	3	3	4	19	4	29	4	22
GCA_051030745.1	SAMN46338969	VP21116_O10K4	VP21116	feces	Homo sapiens	male	2021-08-07	O10:K4	+	-	+	-	+	3	3	4	19	4	29	4	22
GCA_051030725.1	SAMN46338970	VP21118_O10K4	VP21118	feces	Homo sapiens	male	2021-08-07	O10:K4	+	-	+	-	+	3	3	4	19	4	29	4	22
GCA_051030685.1	SAMN46338971	VP21120_O10K4	VP21120	feces	Homo sapiens	female	2021-08-15	O10:K4	+	-	+	-	+	3	3	4	19	4	29	4	22
GCA_051030705.1	SAMN46338972	VP21122_O10K4	VP21122	feces	Homo sapiens	male	2021-08-16	O10:K4	+	-	+	-	+	3	3	4	19	4	29	4	22
GCA_051030665.1	SAMN46338973	VP21124_O10K4	VP21124	feces	Homo sapiens	female	2021-08-13	O10:K4	+	-	+	-	+	3	3	4	19	4	29	4	22
GCA_051030625.1	SAMN46338974	VP21126_O10K4	VP21126	feces	Homo sapiens	female	2021-08-16	O10:K4	+	-	+	-	+	3	3	4	19	4	29	4	22
GCA_051030645.1	SAMN46338975	VP21128_O10K4	VP21128	feces	Homo sapiens	male	2021-08-16	O10:K4	+	-	+	-	+	3	3	4	19	4	29	4	22
GCA_051030605.1	SAMN46338976	VP21131_O10K4	VP21131	feces	Homo sapiens	female	2021-08-19	O10:K4	+	-	+	-	+	3	3	4	19	4	29	4	22
GCA_051030565.1	SAMN46338977	VP21133_O10K4	VP21133	feces	Homo sapiens	male	2021-07-28	O10:K4	+	-	+	-	+	3	3	4	19	4	29	4	22
GCA_051030545.1	SAMN46338978	VP21134_O1K56	VP21134	feces	Homo sapiens	male	2021-08-09	O1:K56	+	+	-	+	-	199	22	28	17	13	8	19	14
GCA_051030585.1	SAMN46338979	VP21136_O10K4	VP21136	feces	Homo sapiens	male	2021-08-13	O10:K4	+	-	+	-	+	3	3	4	19	4	29	4	22
GCA_051030525.1	SAMN46338980	VP21138_O10K4	VP21138	feces	Homo sapiens	male	2021-08-17	O10:K4	+	-	+	-	+	3	3	4	19	4	29	4	22
GCA_051030505.1	SAMN46338981	VP21140_O10K4	VP21140	feces	Homo sapiens	male	2021-08-26	O10:K4	+	-	+	-	+	3	3	4	19	4	29	4	22
GCA_051030485.1	SAMN46338982	VP21142_O10K4	VP21142	feces	Homo sapiens	/	2021-08-25	O10:K4	+	-	+	-	+	3	3	4	19	4	29	4	22
GCA_051030445.1	SAMN46338983	VP21144_O4K4	VP21144	feces	Homo sapiens	female	2021-08-24	O4:K4	-	-	-	+	-	283	27	84	127	139	54	124	37
GCA_051030425.1	SAMN46338984	VP21145_O10K4	VP21145	feces	Homo sapiens	female	2021-08-24	O10:K4	+	-	+	-	-	3	3	4	19	4	29	4	22
GCA_051030405.1	SAMN46338985	VP21147_O10K4	VP21147	feces	Homo sapiens	female	2021-08-24	O10:K4	+	-	+	-	-	3	3	4	19	4	29	4	22
GCA_051030365.1	SAMN46338986	VP21149_O10K4	VP21149	feces	Homo sapiens	female	2021-08-24	O10:K4	+	-	+	-	-	3	3	4	19	4	29	4	22
GCA_051030385.1	SAMN46338987	VP21152_O10K4	VP21152	feces	Homo sapiens	female	2021-08-30	O10:K4	+	-	+	-	+	3	3	4	19	4	29	4	22
GCA_051030345.1	SAMN46338988	VP21154_O10K4	VP21154	feces	Homo sapiens	male	2021-09-01	O10:K4	+	-	+	-	-	3	3	4	19	4	29	4	22
GCA_051030305.1	SAMN46338989	VP21155_O10K4	VP21155	feces	Homo sapiens	male	2021-09-01	O10:K4	+	-	+	-	-	3	3	4	19	4	29	4	22
GCA_051030325.1	SAMN46338990	VP21156_O10K4	VP21156	feces	Homo sapiens	male	2021-08-24	O10:K4	+	-	+	-	+	3	3	4	19	4	29	4	22
GCA_051030285.1	SAMN46338991	VP21158_O10K4	VP21158	feces	Homo sapiens	female	2021-08-31	O10:K4	+	-	+	-	+	3	3	4	19	4	29	4	22
GCA_051030265.1	SAMN46338992	VP21160_O10K4	VP21160	feces	Homo sapiens	female	2021-09-02	O10:K4	+	-	+	-	+	3	3	4	19	4	29	4	22
GCA_051030245.1	SAMN46338993	VP21163_O10K4	VP21163	feces	Homo sapiens	/	2021-09-08	O10:K4	+	-	+	-	+	3	3	4	19	4	29	4	22
GCA_051030225.1	SAMN46338994	VP21165_O10K4	VP21165	feces	Homo sapiens	female	2021-09-07	O10:K4	+	-	+	-	-	3	3	4	19	4	29	4	22
GCA_051030205.1	SAMN46338995	VP21167_O10K4	VP21167	feces	Homo sapiens	male	2021-09-08	O10:K4	+	-	+	-	+	3	3	4	19	4	29	4	22
GCA_051030185.1	SAMN46338996	VP21169_O10K4	VP21169	feces	Homo sapiens	female	2021-09-07	O10:K4	+	-	+	-	+	3	3	4	19	4	29	4	22
GCA_051030165.1	SAMN46338997	VP21171_O10K4	VP21171	feces	Homo sapiens	male	2021-09-10	O10:K4	+	-	+	-	+	3	3	4	19	4	29	4	22
GCA_051030145.1	SAMN46338998	VP21173_O10K4	VP21173	feces	Homo sapiens	male	2021-08-14	O10:K4	+	-	+	-	+	3	3	4	19	4	29	4	22
GCA_051030125.1	SAMN46338999	VP21175_O10K4	VP21175	feces	Homo sapiens	male	2021-08-26	O10:K4	+	-	+	-	+	3	3	4	19	4	29	4	22
GCA_051030105.1	SAMN46339000	VP21176_O10K4	VP21176	feces	Homo sapiens	male	2021-08-22	O10:K4	+	-	+	-	+	3	3	4	19	4	29	4	22
GCA_051029585.1	SAMN46339001	VP21178_O10K4	VP21178	feces	Homo sapiens	male	2021-09-08	O10:K4	+	-	+	-	+	-	3	4	19	4	-	4	22
GCA_051030085.1	SAMN46339002	VP21181_O10K4	VP21181	feces	Homo sapiens	male	2021-09-16	O10:K4	+	-	+	-	+	3	3	4	19	4	29	4	22
GCA_051030045.1	SAMN46339003	VP21183_O10K4	VP21183	feces	Homo sapiens	male	2021-09-16	O10:K4	+	-	+	-	+	3	3	4	19	4	29	4	22
GCA_051030025.1	SAMN46339004	VP21185_O3KUT	VP21185	feces	Homo sapiens	female	2021-09-23	O3:KUT	-	-	-	+	-	-	73	159	~67	~212	31	89	289
GCA_051030005.1	SAMN46339005	VP21186_O3KUT	VP21186	feces	Homo sapiens	female	2021-09-23	O3:KUT	+	-	+	-	+	3	3	4	19	4	29	4	22
GCA_051029985.1	SAMN46339006	VP21187_O4K8	VP21187	feces	Homo sapiens	male	2021-09-17	O4:K8	-	-	-	+	-	1817	47	464	31	19	60	135	13
GCA_051029905.1	SAMN46339007	VP21188_O10K4	VP21188	feces	Homo sapiens	/	2021-09-22	O10:K4	+	-	+	-	+	3	3	4	19	4	29	4	22
GCA_051029885.1	SAMN46339008	VP21190_O10K4	VP21190	feces	Homo sapiens	male	2021-09-23	O10:K4	+	-	+	-	-	3	3	4	19	4	29	4	22
GCA_051029865.1	SAMN46339009	VP21192_O10K4	VP21192	feces	Homo sapiens	/	2021-09-14	O10:K4	+	-	+	-	+	3	3	4	19	4	29	4	22
GCA_051029845.1	SAMN46339010	VP21194_O10K4	VP21194	feces	Homo sapiens	/	2021-09-14	O10:K4	+	-	+	-	-	3	3	4	19	4	29	4	22
GCA_051029805.1	SAMN46339011	VP21196_O10K4	VP21196	feces	Homo sapiens	/	2021-09-14	O10:K4	+	-	+	-	-	3	3	4	19	4	29	4	22
GCA_051029825.1	SAMN46339012	VP21198_O10K4	VP21198	feces	Homo sapiens	/	2021-09-14	O10:K4	+	-	+	-	-	3	3	4	19	4	29	4	22
GCA_051029785.1	SAMN46339013	VP21200_O10K4	VP21200	feces	Homo sapiens	/	2021-09-14	O10:K4	+	-	+	-	+	3	3	4	19	4	29	4	22
GCA_051029765.1	SAMN46339014	VP21204_O10K4	VP21204	feces	Homo sapiens	male	2021-09-26	O10:K4	+	-	+	-	+	3	3	4	19	4	29	4	22
GCA_051029745.1	SAMN46339015	VP21205_O1KUT	VP21205	feces	Homo sapiens	female	2021-09-26	O1:KUT	-	-	-	+	-	-	12	~627	68	293	39	~411	49
GCA_051029725.1	SAMN46339016	VP21207_O10K4	VP21207	feces	Homo sapiens	male	2021-09-25	O10:K4	+	-	+	-	+	3	3	4	19	4	29	4	22
GCA_051029705.1	SAMN46339017	VP21209_O10K4	VP21209	feces	Homo sapiens	male	2021-09-23	O10:K4	+	-	+	-	-	3	3	4	19	4	29	4	22
GCA_051029665.1	SAMN46339018	VP21211_O10K4	VP21211	feces	Homo sapiens	male	2021-09-27	O10:K4	+	-	+	-	+	3	3	4	19	4	29	4	22
GCA_051029685.1	SAMN46339019	VP21213_O10K4	VP21213	feces	Homo sapiens	female	2021-10-08	O10:K4	+	-	+	-	+	3	3	4	19	4	29	4	22
GCA_051029645.1	SAMN46339020	VP21215_OUTKUT	VP21215	feces	Homo sapiens	NA	2021-10-03	OUT:KUT	-	-	-	+	-	-	207	~106	103	126	26	80	24
GCA_051029605.1	SAMN46339021	VP21216_O10K4	VP21216	feces	Homo sapiens	male	2021-09-13	O10:K4	+	-	+	-	+	3	3	4	19	4	29	4	22
GCA_051029625.1	SAMN46339022	VP21218_O3K30	VP21218	feces	Homo sapiens	male	2021-09-03	O3:K30	-	-	-	+	-	290	28	58	31	13	23	129	51
GCA_051029585.1	SAMN46339023	VP21219_O10K4	VP21219	feces	Homo sapiens	male	2021-09-07	O10:K4	+	-	+	-	-	-	3	4	19	4	-	4	22
GCA_051029545.1	SAMN46339024	VP21220_O2K3	VP21220	feces	Homo sapiens	male	2021-09-10	O2:K3	-	-	-	+	-	-	84	103	79	~423	62	46	112
GCA_051029565.1	SAMN46339025	VP21221_O8K21	VP21221	feces	Homo sapiens	female	2021-09-15	O8:K21	+	-	-	+	-	479	186	252	181	29	4	18	132
GCA_051029505.1	SAMN46339026	VP21224_O10K4	VP21224	feces	Homo sapiens	female	2021-09-01	O10:K4	+	-	+	-	+	3	3	4	19	4	29	4	22
GCA_051029485.1	SAMN46339027	VP21226_O10K4	VP21226	feces	Homo sapiens	male	2021-08-31	O10:K4	+	-	+	-	+	3	3	4	19	4	29	4	22
GCA_051029465.1	SAMN46339028	VP21228_O10K4	VP21228	feces	Homo sapiens	female	2021-09-07	O10:K4	+	-	+	-	+	3	3	4	19	4	29	4	22
GCA_051029445.1	SAMN46339029	VP21230_O10K4	VP21230	feces	Homo sapiens	male	2021-10-09	O10:K4	+	-	+	-	+	3	3	4	19	4	29	4	22
GCA_051029425.1	SAMN46339030	VP21233_O4KUT	VP21233	feces	Homo sapiens	female	2021-10-18	O4:KUT	+	-	-	+	-	2516	11	48	107	48	26	48	26
GCA_051029405.1	SAMN46339031	VP21236_O10K4	VP21236	feces	Homo sapiens	male	2021-10-22	O10:K4	+	-	+	-	-	3	3	4	19	4	29	4	22
GCA_051029385.1	SAMN46339032	VP21237_O4KUT	VP21237	seafood	shrimp	NA	2021-10-18	O4:KUT	+	-	-	+	-	2516	11	48	107	48	26	48	26
GCA_051029365.1	SAMN46339033	VP21238_O1K1	VP21238	feces	Homo sapiens	male	2021-10-07	O1:K1	-	+	-	+	-	493	5	36	27	13	18	192	77
GCA_051029345.1	SAMN46339034	VP21239_O1KUT	VP21239	feces	Homo sapiens	female	2021-10-08	O1:KUT	-	-	-	+	-	1073	117	405	291	353	28	5	26
GCA_051029325.1	SAMN46339035	VP21240_O10K4	VP21240	feces	Homo sapiens	male	2021-10-25	O10:K4	+	-	+	-	+	3	3	4	19	4	29	4	22
GCA_051029285.1	SAMN46339036	VP21241_O10K4	VP21241	feces	Homo sapiens	female	2021-10-07	O10:K4	+	-	+	-	+	3	3	4	19	4	29	4	22
GCA_051029305.1	SAMN46339037	VP21243_O10K4	VP21243	feces	Homo sapiens	male	2021-10-15	O10:K4	+	-	+	-	+	3	3	4	19	4	29	4	22
GCA_051029265.1	SAMN46339038	VP21244_O10K4	VP21244	feces	Homo sapiens	female	2021-10-18	O10:K4	+	-	+	-	+	3	3	4	19	4	29	4	22
Annotations of table: In the first column, red letters represent the O10:K4α subtype strains, and blue letters represent the O10:K4β subtype strains. NA represents the absence of data. The accession numbers from GCA_051920685.1 to GCA_051923465.1 correspond to newly supplemented sequencing data. For SAMN50465596 and SAMN50465588, the result of the slide agglutination test is O10:KUT, while the ge…

## Sheet: Supplementary Table 7
Accession Number	BioProject	BioSample	submission date	Submitting organization	serovar	collection date	geographic location	isolation source
GCA_000182345.1	PRJNA33621	SAMN02436220	2009-02-03	J Craig Venter Institute	NA	NA	NA	NA
GCA_000182365.1	PRJNA33623	SAMN02436312	2009-02-03	J Craig Venter Institute	NA	NA	NA	NA
GCA_000182385.1	PRJNA33625	SAMN02436265	2009-02-03	J Craig Venter Institute	NA	NA	NA	NA
GCA_000182465.1	PRJNA36311	SAMN02436183	2009-03-31	MSC	NA	NA	NA	NA
GCA_000195415.2	PRJNA46533	SAMN02952920	2011-04-07	FDA	O4:K12	NA	NA	human
GCA_000196095.1	PRJNA360	SAMD00058707	2004-05-11	Osaka Univ.	NA	NA	NA	NA
GCA_000315135.1	PRJNA175762	SAMN02470919	2012-11-26	Seoul National University	NA	2009	South Korea	seafood (corb shell)
GCA_000328405.1	PRJNA170885	SAMN02604302	2012-12-21	Virginia Tech	NA	NA	NA	NA
GCA_000347495.1	PRJNA185026	SAMN02469951	2013-03-18	University of Malaya	NA	2008	Malaysia	seafood
GCA_000388025.1	PRJNA192175	SAMN02471143	2013-05-03	The Hong Kong Polytechnic University	NA	2010	China	shrimp
GCA_000430405.1	PRJNA203445	SAMN02179882	2013-07-16	University of California at Davis	O1:KUT	2007	USA	oyster
GCA_000430425.1	PRJNA203445	SAMN02179884	2013-07-16	University of California at Davis	O1:K33	2006	USA	human
GCA_000454145.1	PRJNA176653	SAMN02190055	2013-08-22	IGS	NA	NA	NA	NA
GCA_000454165.1	PRJNA176627	SAMN02183022	2013-08-22	IGS	NA	NA	NA	NA
GCA_000454185.1	PRJNA176644	SAMN02190056	2013-08-22	IGS	NA	NA	NA	NA
GCA_000454205.1	PRJNA176660	SAMN02190057	2013-08-22	IGS	NA	NA	NA	NA
GCA_000454225.1	PRJNA176643	SAMN02189721	2013-08-22	IGS	NA	NA	NA	NA
GCA_000454245.1	PRJNA176632	SAMN02189719	2013-08-22	IGS	NA	NA	NA	NA
GCA_000454265.1	PRJNA176648	SAMN02189718	2013-08-22	IGS	NA	NA	NA	NA
GCA_000454455.1	PRJNA176633	SAMN02190054	2013-08-23	IGS	NA	NA	NA	NA
GCA_000454475.1	PRJNA176659	SAMN02435811	2013-08-23	Institute for Genome Sciences University of MD School of Medicine	NA	2010	USA	water
GCA_000477475.1	PRJNA176650	SAMN02189720	2013-08-23	IGS	NA	NA	NA	NA
GCA_000489015.1	PRJNA215961	SAMN02339020	2013-09-06	State Key Laboratory of Pathogen and Biosecurity, Beijing Institute of Microbiology and Epidemiology	NA	2007	NA	NA
GCA_000489035.1	PRJNA215961	SAMN02339019	2013-09-06	State Key Laboratory of Pathogen and Biosecurity, Beijing Institute of Microbiology and Epidemiology	NA	2007	NA	NA
GCA_000489055.1	PRJNA215961	SAMN02339018	2013-09-06	State Key Laboratory of Pathogen and Biosecurity, Beijing Institute of Microbiology and Epidemiology	NA	2007	NA	NA
GCA_000489075.1	PRJNA215961	SAMN02339017	2013-09-06	State Key Laboratory of Pathogen and Biosecurity, Beijing Institute of Microbiology and Epidemiology	NA	2007	NA	NA
GCA_000489095.1	PRJNA215961	SAMN02339016	2013-09-06	State Key Laboratory of Pathogen and Biosecurity, Beijing Institute of Microbiology and Epidemiology	NA	2007	NA	NA
GCA_000489115.1	PRJNA215961	SAMN02339015	2013-09-06	State Key Laboratory of Pathogen and Biosecurity, Beijing Institute of Microbiology and Epidemiology	NA	2007	NA	NA
GCA_000489135.1	PRJNA215961	SAMN02339014	2013-09-06	State Key Laboratory of Pathogen and Biosecurity, Beijing Institute of Microbiology and Epidemiology	NA	2007	NA	NA
GCA_000489155.1	PRJNA215961	SAMN02339013	2013-09-06	State Key Laboratory of Pathogen and Biosecurity, Beijing Institute of Microbiology and Epidemiology	NA	2007	NA	NA
GCA_000489175.1	PRJNA215961	SAMN02339012	2013-09-06	State Key Laboratory of Pathogen and Biosecurity, Beijing Institute of Microbiology and Epidemiology	NA	2007	NA	NA
GCA_000489195.1	PRJNA215961	SAMN02339011	2013-09-06	State Key Laboratory of Pathogen and Biosecurity, Beijing Institute of Microbiology and Epidemiology	NA	2007	NA	NA
GCA_000489215.1	PRJNA215961	SAMN02339010	2013-09-06	State Key Laboratory of Pathogen and Biosecurity, Beijing Institute of Microbiology and Epidemiology	NA	2007	NA	NA
GCA_000489235.1	PRJNA215961	SAMN02339009	2013-09-06	State Key Laboratory of Pathogen and Biosecurity, Beijing Institute of Microbiology and Epidemiology	NA	2007	NA	NA
GCA_000489255.1	PRJNA215961	SAMN02339008	2013-09-06	State Key Laboratory of Pathogen and Biosecurity, Beijing Institute of Microbiology and Epidemiology	NA	2006	NA	NA
GCA_000489275.1	PRJNA215961	SAMN02339007	2013-09-06	State Key Laboratory of Pathogen and Biosecurity, Beijing Institute of Microbiology and Epidemiology	NA	2006	NA	NA
GCA_000489295.1	PRJNA215961	SAMN02339006	2013-09-06	State Key Laboratory of Pathogen and Biosecurity, Beijing Institute of Microbiology and Epidemiology	NA	2006	NA	NA
GCA_000489315.1	PRJNA215961	SAMN02339005	2013-09-06	State Key Laboratory of Pathogen and Biosecurity, Beijing Institute of Microbiology and Epidemiology	NA	2006	NA	NA
GCA_000489335.1	PRJNA215961	SAMN02339004	2013-09-06	State Key Laboratory of Pathogen and Biosecurity, Beijing Institute of Microbiology and Epidemiology	NA	2006	NA	NA
GCA_000489355.1	PRJNA215961	SAMN02339003	2013-09-06	State Key Laboratory of Pathogen and Biosecurity, Beijing Institute of Microbiology and Epidemiology	NA	2006	NA	NA
GCA_000489375.1	PRJNA215961	SAMN02339002	2013-09-06	State Key Laboratory of Pathogen and Biosecurity, Beijing Institute of Microbiology and Epidemiology	NA	2006	NA	NA
GCA_000489395.1	PRJNA215961	SAMN02339001	2013-09-06	State Key Laboratory of Pathogen and Biosecurity, Beijing Institute of Microbiology and Epidemiology	NA	2006	NA	NA
GCA_000489415.1	PRJNA215961	SAMN02339000	2013-09-06	State Key Laboratory of Pathogen and Biosecurity, Beijing Institute of Microbiology and Epidemiology	NA	2006	NA	NA
GCA_000489435.1	PRJNA215961	SAMN02338999	2013-09-06	State Key Laboratory of Pathogen and Biosecurity, Beijing Institute of Microbiology and Epidemiology	NA	2006	NA	NA
GCA_000489455.1	PRJNA215961	SAMN02338998	2013-09-06	State Key Laboratory of Pathogen and Biosecurity, Beijing Institute of Microbiology and Epidemiology	NA	2006	NA	NA
GCA_000489475.1	PRJNA215961	SAMN02338997	2013-09-06	State Key Laboratory of Pathogen and Biosecurity, Beijing Institute of Microbiology and Epidemiology	NA	2006	NA	NA
GCA_000489495.1	PRJNA215961	SAMN02338996	2013-09-06	State Key Laboratory of Pathogen and Biosecurity, Beijing Institute of Microbiology and Epidemiology	NA	2006	NA	NA
GCA_000489515.1	PRJNA215961	SAMN02338995	2013-09-06	State Key Laboratory of Pathogen and Biosecurity, Beijing Institute of Microbiology and Epidemiology	NA	2006	NA	NA
GCA_000489535.1	PRJNA215961	SAMN02338994	2013-09-06	State Key Laboratory of Pathogen and Biosecurity, Beijing Institute of Microbiology and Epidemiology	NA	2006	NA	NA
GCA_000489555.1	PRJNA215961	SAMN02338993	2013-09-06	State Key Laboratory of Pathogen and Biosecurity, Beijing Institute of Microbiology and Epidemiology	NA	2006	NA	NA
GCA_000489575.1	PRJNA215961	SAMN02338992	2013-09-06	State Key Laboratory of Pathogen and Biosecurity, Beijing Institute of Microbiology and Epidemiology	NA	2006	NA	NA
GCA_000489595.1	PRJNA215961	SAMN02338991	2013-09-06	State Key Laboratory of Pathogen and Biosecurity, Beijing Institute of Microbiology and Epidemiology	NA	2006	NA	NA
GCA_000489635.1	PRJNA215961	SAMN02338989	2013-09-06	State Key Laboratory of Pathogen and Biosecurity, Beijing Institute of Microbiology and Epidemiology	NA	2006	NA	NA
GCA_000489655.1	PRJNA215961	SAMN02338988	2013-09-06	State Key Laboratory of Pathogen and Biosecurity, Beijing Institute of Microbiology and Epidemiology	NA	2006	NA	NA
GCA_000489675.1	PRJNA215961	SAMN02338987	2013-09-06	State Key Laboratory of Pathogen and Biosecurity, Beijing Institute of Microbiology and Epidemiology	NA	2006	NA	NA
GCA_000489695.1	PRJNA215961	SAMN02338986	2013-09-06	State Key Laboratory of Pathogen and Biosecurity, Beijing Institute of Microbiology and Epidemiology	O3:K6	2007	NA	NA
GCA_000489715.1	PRJNA215961	SAMN02338985	2013-09-06	State Key Laboratory of Pathogen and Biosecurity, Beijing Institute of Microbiology and Epidemiology	O3:K6	2005	NA	NA
GCA_000489735.1	PRJNA215961	SAMN02338984	2013-09-06	State Key Laboratory of Pathogen and Biosecurity, Beijing Institute of Microbiology and Epidemiology	O3:K6	2004	NA	NA
GCA_000489755.1	PRJNA215961	SAMN02338983	2013-09-06	State Key Laboratory of Pathogen and Biosecurity, Beijing Institute of Microbiology and Epidemiology	O3:K6	2003	NA	NA
GCA_000489775.1	PRJNA215961	SAMN02338982	2013-09-06	State Key Laboratory of Pathogen and Biosecurity, Beijing Institute of Microbiology and Epidemiology	NA	2005	NA	NA
GCA_000489795.1	PRJNA215961	SAMN02338981	2013-09-06	State Key Laboratory of Pathogen and Biosecurity, Beijing Institute of Microbiology and Epidemiology	O3:K6	2005	NA	NA
GCA_000489815.1	PRJNA215961	SAMN02338980	2013-09-06	State Key Laboratory of Pathogen and Biosecurity, Beijing Institute of Microbiology and Epidemiology	NA	2005	NA	NA
GCA_000489835.1	PRJNA215961	SAMN02338979	2013-09-06	State Key Laboratory of Pathogen and Biosecurity, Beijing Institute of Microbiology and Epidemiology	O3:K6	2003	NA	NA
GCA_000489855.1	PRJNA215961	SAMN02338978	2013-09-06	State Key Laboratory of Pathogen and Biosecurity, Beijing Institute of Microbiology and Epidemiology	NA	2003	NA	NA
GCA_000489875.1	PRJNA215961	SAMN02338977	2013-09-06	State Key Laboratory of Pathogen and Biosecurity, Beijing Institute of Microbiology and Epidemiology	O5:K60	1984	NA	NA
GCA_000489895.1	PRJNA215961	SAMN02338976	2013-09-06	State Key Laboratory of Pathogen and Biosecurity, Beijing Institute of Microbiology and Epidemiology	NA	1999	NA	NA
GCA_000489915.1	PRJNA215961	SAMN02338975	2013-09-06	State Key Laboratory of Pathogen and Biosecurity, Beijing Institute of Microbiology and Epidemiology	O3:K6	NA	NA	NA
GCA_000489935.1	PRJNA215961	SAMN02338974	2013-09-06	State Key Laboratory of Pathogen and Biosecurity, Beijing Institute of Microbiology and Epidemiology	O4:K13	1997	NA	NA
GCA_000489955.1	PRJNA215961	SAMN02338973	2013-09-06	State Key Laboratory of Pathogen and Biosecurity, Beijing Institute of Microbiology and Epidemiology	O3:K57	1992	NA	NA
GCA_000489975.1	PRJNA215961	SAMN02338972	2013-09-06	State Key Laboratory of Pathogen and Biosecurity, Beijing Institute of Microbiology and Epidemiology	O1:K64	1984	NA	NA
GCA_000489995.1	PRJNA215961	SAMN02338971	2013-09-06	State Key Laboratory of Pathogen and Biosecurity, Beijing Institute of Microbiology and Epidemiology	O1:K38	1999	NA	NA
GCA_000490015.1	PRJNA215961	SAMN02338970	2013-09-06	State Key Laboratory of Pathogen and Biosecurity, Beijing Institute of Microbiology and Epidemiology	NA	NA	NA	NA
GCA_000490035.1	PRJNA215961	SAMN02338969	2013-09-06	State Key Laboratory of Pathogen and Biosecurity, Beijing Institute of Microbiology and Epidemiology	NA	1990	NA	NA
GCA_000490055.1	PRJNA215961	SAMN02338968	2013-09-06	State Key Laboratory of Pathogen and Biosecurity, Beijing Institute of Microbiology and Epidemiology	O4:K11	1999	NA	NA
GCA_000490075.1	PRJNA215961	SAMN02338967	2013-09-06	State Key Laboratory of Pathogen and Biosecurity, Beijing Institute of Microbiology and Epidemiology	O4:K8	1984	NA	NA
GCA_000490095.1	PRJNA215961	SAMN02338966	2013-09-06	State Key Laboratory of Pathogen and Biosecurity, Beijing Institute of Microbiology and Epidemiology	NA	1984	NA	NA
GCA_000490115.1	PRJNA215961	SAMN02338965	2013-09-06	State Key Laboratory of Pathogen and Biosecurity, Beijing Institute of Microbiology and Epidemiology	NA	NA	NA	NA
GCA_000490135.1	PRJNA215961	SAMN02338964	2013-09-06	State Key Laboratory of Pathogen and Biosecurity, Beijing Institute of Microbiology and Epidemiology	O1:K69	1991	NA	NA
GCA_000490155.1	PRJNA215961	SAMN02338963	2013-09-06	State Key Laboratory of Pathogen and Biosecurity, Beijing Institute of Microbiology and Epidemiology	O2:K28	1998	NA	NA
GCA_000490175.1	PRJNA215961	SAMN02338962	2013-09-06	State Key Laboratory of Pathogen and Biosecurity, Beijing Institute of Microbiology and Epidemiology	O1:K1	1990	NA	NA
GCA_000490195.1	PRJNA215961	SAMN02338961	2013-09-06	State Key Laboratory of Pathogen and Biosecurity, Beijing Institute of Microbiology and Epidemiology	NA	1951	NA	NA
GCA_000490215.1	PRJNA215961	SAMN02338960	2013-09-06	State Key Laboratory of Pathogen and Biosecurity, Beijing Institute of Microbiology and Epidemiology	O1:K1	1990	NA	NA
GCA_000490235.1	PRJNA215961	SAMN02338959	2013-09-06	State Key Laboratory of Pathogen and Biosecurity, Beijing Institute of Microbiology and Epidemiology	NA	1999	NA	NA
GCA_000490255.1	PRJNA215961	SAMN02338958	2013-09-06	State Key Laboratory of Pathogen and Biosecurity, Beijing Institute of Microbiology and Epidemiology	O4:K10	1993	NA	NA
GCA_000490275.1	PRJNA215961	SAMN02338957	2013-09-06	State Key Laboratory of Pathogen and Biosecurity, Beijing Institute of Microbiology and Epidemiology	NA	1990	NA	NA
GCA_000490295.1	PRJNA215961	SAMN02338956	2013-09-06	State Key Laboratory of Pathogen and Biosecurity, Beijing Institute of Microbiology and Epidemiology	NA	1990	NA	NA
GCA_000490315.1	PRJNA215961	SAMN02338955	2013-09-06	State Key Laboratory of Pathogen and Biosecurity, Beijing Institute of Microbiology and Epidemiology	O4:K9	1984	NA	NA
GCA_000490335.1	PRJNA215961	SAMN02338954	2013-09-06	State Key Laboratory of Pathogen and Biosecurity, Beijing Institute of Microbiology and Epidemiology	O6:K18	1997	NA	NA
GCA_000490355.1	PRJNA215961	SAMN02338953	2013-09-06	State Key Laboratory of Pathogen and Biosecurity, Beijing Institute of Microbiology and Epidemiology	O4:K63	1990	NA	NA
GCA_000490375.1	PRJNA215961	SAMN02338952	2013-09-06	State Key Laboratory of Pathogen and Biosecurity, Beijing Institute of Microbiology and Epidemiology	O4:K49	1990	NA	NA
GCA_000490395.1	PRJNA215961	SAMN02338951	2013-09-06	State Key Laboratory of Pathogen and Biosecurity, Beijing Institute of Microbiology and Epidemiology	O3:K48	1997	NA	NA
GCA_000490415.1	PRJNA215961	SAMN02338950	2013-09-06	State Key Laboratory of Pathogen and Biosecurity, Beijing Institute of Microbiology and Epidemiology	NA	1992	NA	NA
GCA_000490445.1	PRJNA215961	SAMN02338948	2013-09-06	State Key Laboratory of Pathogen and Biosecurity, Beijing Institute of Microbiology and Epidemiology	O3:K6	1996	NA	NA
GCA_000490465.1	PRJNA215961	SAMN02338947	2013-09-06	State Key Laboratory of Pathogen and Biosecurity, Beijing Institute of Microbiology and Epidemiology	O3:K6	1996	NA	NA
GCA_000490485.1	PRJNA215961	SAMN02338946	2013-09-06	State Key Laboratory of Pathogen and Biosecurity, Beijing Institute of Microbiology and Epidemiology	O3:K6	1998	NA	NA
GCA_000490515.1	PRJNA215961	SAMN02338944	2013-09-06	State Key Laboratory of Pathogen and Biosecurity, Beijing Institute of Microbiology and Epidemiology	O4:K68	1999	NA	NA
GCA_000490535.1	PRJNA215961	SAMN02338943	2013-09-06	State Key Laboratory of Pathogen and Biosecurity, Beijing Institute of Microbiology and Epidemiology	O4:K68	1999	NA	NA
GCA_000490555.1	PRJNA215961	SAMN02338942	2013-09-06	State Key Laboratory of Pathogen and Biosecurity, Beijing Institute of Microbiology and Epidemiology	O4:K68	1998	NA	NA
GCA_000490575.1	PRJNA215961	SAMN02338941	2013-09-06	State Key Laboratory of Pathogen and Biosecurity, Beijing Institute of Microbiology and Epidemiology	O4:K68	1998	NA	NA
GCA_000490595.1	PRJNA215961	SAMN02338940	2013-09-06	State Key Laboratory of Pathogen and Biosecurity, Beijing Institute of Microbiology and Epidemiology	O1:K25	1999	NA	NA
GCA_000490635.1	PRJNA215961	SAMN02338938	2013-09-06	State Key Laboratory of Pathogen and Biosecurity, Beijing Institute of Microbiology and Epidemiology	O3:K6	NA	NA	NA
GCA_000490655.1	PRJNA215961	SAMN02338937	2013-09-06	State Key Laboratory of Pathogen and Biosecurity, Beijing Institute of Microbiology and Epidemiology	O3:K6	NA	NA	NA
GCA_000490675.1	PRJNA215961	SAMN02338936	2013-09-06	State Key Laboratory of Pathogen and Biosecurity, Beijing Institute of Microbiology and Epidemiology	O3:K6	NA	NA	NA
GCA_000490695.1	PRJNA215961	SAMN02338935	2013-09-06	State Key Laboratory of Pathogen and Biosecurity, Beijing Institute of Microbiology and Epidemiology	O3:K6	1999	NA	NA
GCA_000490715.1	PRJNA215961	SAMN02338934	2013-09-06	State Key Laboratory of Pathogen and Biosecurity, Beijing Institute of Microbiology and Epidemiology	O3:K6	1999	NA	NA
GCA_000490735.1	PRJNA215961	SAMN02338933	2013-09-06	State Key Laboratory of Pathogen and Biosecurity, Beijing Institute of Microbiology and Epidemiology	O3:K6	1999	NA	NA
GCA_000490755.1	PRJNA215961	SAMN02338932	2013-09-06	State Key Laboratory of Pathogen and Biosecurity, Beijing Institute of Microbiology and Epidemiology	O3:K6	1999	NA	NA
GCA_000490775.1	PRJNA215961	SAMN02338931	2013-09-06	State Key Laboratory of Pathogen and Biosecurity, Beijing Institute of Microbiology and Epidemiology	O3:K6	1997	NA	NA
GCA_000490795.1	PRJNA215961	SAMN02338930	2013-09-06	State Key Laboratory of Pathogen and Biosecurity, Beijing Institute of Microbiology and Epidemiology	O3:K6	1997	NA	NA
GCA_000490815.1	PRJNA215961	SAMN02338929	2013-09-06	State Key Laboratory of Pathogen and Biosecurity, Beijing Institute of Microbiology and Epidemiology	O3:K6	1998	NA	NA
GCA_000490855.1	PRJNA215961	SAMN02338927	2013-09-06	State Key Laboratory of Pathogen and Biosecurity, Beijing Institute of Microbiology and Epidemiology	O3:K6	NA	NA	NA
GCA_000490875.1	PRJNA215961	SAMN02338926	2013-09-06	State Key Laboratory of Pathogen and Biosecurity, Beijing Institute of Microbiology and Epidemiology	O3:K6	NA	NA	NA
GCA_000490895.1	PRJNA215961	SAMN02338925	2013-09-06	State Key Laboratory of Pathogen and Biosecurity, Beijing Institute of Microbiology and Epidemiology	O3:K6	1997	NA	NA
GCA_000490915.1	PRJNA215961	SAMN02338924	2013-09-06	State Key Laboratory of Pathogen and Biosecurity, Beijing Institute of Microbiology and Epidemiology	O3:K6	1997	NA	NA
GCA_000490935.1	PRJNA215961	SAMN02338923	2013-09-06	State Key Laboratory of Pathogen and Biosecurity, Beijing Institute of Microbiology and Epidemiology	O3:K6	1997	NA	NA
GCA_000490955.1	PRJNA215961	SAMN02338922	2013-09-06	State Key Laboratory of Pathogen and Biosecurity, Beijing Institute of Microbiology and Epidemiology	O1:K25	1998	NA	NA
GCA_000490975.1	PRJNA215961	SAMN02338921	2013-09-06	State Key Laboratory of Pathogen and Biosecurity, Beijing Institute of Microbiology and Epidemiology	O3:K6	1998	NA	NA
GCA_000490995.1	PRJNA215961	SAMN02338920	2013-09-06	State Key Laboratory of Pathogen and Biosecurity, Beijing Institute of Microbiology and Epidemiology	O1:K25	1998	NA	NA
GCA_000491015.1	PRJNA215961	SAMN02338919	2013-09-06	State Key Laboratory of Pathogen and Biosecurity, Beijing Institute of Microbiology and Epidemiology	O6:K18	1998	NA	NA
GCA_000491035.1	PRJNA215961	SAMN02338918	2013-09-06	State Key Laboratory of Pathogen and Biosecurity, Beijing Institute of Microbiology and Epidemiology	NA	1992	NA	NA
GCA_000491055.1	PRJNA215961	SAMN02338917	2013-09-06	State Key Laboratory of Pathogen and Biosecurity, Beijing Institute of Microbiology and Epidemiology	O4:K12	1970	NA	NA
GCA_000491075.1	PRJNA215961	SAMN02338916	2013-09-06	State Key Laboratory of Pathogen and Biosecurity, Beijing Institute of Microbiology and Epidemiology	O1:K41	1994	NA	NA
GCA_000491115.1	PRJNA215961	SAMN02338914	2013-09-06	State Key Laboratory of Pathogen and Biosecurity, Beijing Institute of Microbiology and Epidemiology	O1:K41	1994	NA	NA
GCA_000491135.1	PRJNA215961	SAMN02338913	2013-09-06	State Key Laboratory of Pathogen and Biosecurity, Beijing Institute of Microbiology and Epidemiology	NA	NA	NA	NA
GCA_000491155.1	PRJNA215961	SAMN02338912	2013-09-06	State Key Laboratory of Pathogen and Biosecurity, Beijing Institute of Microbiology and Epidemiology	O1:K69	1990	NA	NA
GCA_000491175.1	PRJNA215961	SAMN02338911	2013-09-06	State Key Laboratory of Pathogen and Biosecurity, Beijing Institute of Microbiology and Epidemiology	NA	1975	NA	NA
GCA_000491195.1	PRJNA215961	SAMN02338910	2013-09-06	State Key Laboratory of Pathogen and Biosecurity, Beijing Institute of Microbiology and Epidemiology	O4:K8	1984	NA	NA
GCA_000491215.1	PRJNA215961	SAMN02338909	2013-09-06	State Key Laboratory of Pathogen and Biosecurity, Beijing Institute of Microbiology and Epidemiology	NA	1997	NA	NA
GCA_000491235.1	PRJNA215961	SAMN02338908	2013-09-06	State Key Laboratory of Pathogen and Biosecurity, Beijing Institute of Microbiology and Epidemiology	NA	1981	NA	NA
GCA_000491255.1	PRJNA215961	SAMN02338907	2013-09-06	State Key Laboratory of Pathogen and Biosecurity, Beijing Institute of Microbiology and Epidemiology	NA	1982	NA	NA
GCA_000491275.1	PRJNA215961	SAMN02338906	2013-09-06	State Key Laboratory of Pathogen and Biosecurity, Beijing Institute of Microbiology and Epidemiology	O1:K69	1990	NA	NA
GCA_000491295.1	PRJNA215961	SAMN02338905	2013-09-06	State Key Laboratory of Pathogen and Biosecurity, Beijing Institute of Microbiology and Epidemiology	O1:K69	1990	NA	NA
GCA_000491315.1	PRJNA215961	SAMN02338904	2013-09-06	State Key Laboratory of Pathogen and Biosecurity, Beijing Institute of Microbiology and Epidemiology	NA	NA	NA	NA
GCA_000491335.1	PRJNA215961	SAMN02338903	2013-09-06	State Key Laboratory of Pathogen and Biosecurity, Beijing Institute of Microbiology and Epidemiology	O3:K6	1984	NA	NA
GCA_000491355.1	PRJNA215961	SAMN02338902	2013-09-06	State Key Laboratory of Pathogen and Biosecurity, Beijing Institute of Microbiology and Epidemiology	O4:K63	1993	NA	NA
GCA_000491375.1	PRJNA215961	SAMN02338901	2013-09-06	State Key Laboratory of Pathogen and Biosecurity, Beijing Institute of Microbiology and Epidemiology	O1:K25	1990	NA	NA
GCA_000491395.1	PRJNA215961	SAMN02338900	2013-09-06	State Key Laboratory of Pathogen and Biosecurity, Beijing Institute of Microbiology and Epidemiology	NA	NA	NA	NA
GCA_000491415.1	PRJNA215961	SAMN02338899	2013-09-06	State Key Laboratory of Pathogen and Biosecurity, Beijing Institute of Microbiology and Epidemiology	O4:K12	1982	NA	NA
GCA_000491435.1	PRJNA215961	SAMN02338898	2013-09-06	State Key Laboratory of Pathogen and Biosecurity, Beijing Institute of Microbiology and Epidemiology	O4:K12	1994	NA	NA
GCA_000491455.1	PRJNA215961	SAMN02338897	2013-09-06	State Key Laboratory of Pathogen and Biosecurity, Beijing Institute of Microbiology and Epidemiology	NA	NA	NA	NA
GCA_000491475.1	PRJNA215961	SAMN02338896	2013-09-06	State Key Laboratory of Pathogen and Biosecurity, Beijing Institute of Microbiology and Epidemiology	O4:K53	1984	NA	NA
GCA_000491495.1	PRJNA215961	SAMN02338895	2013-09-06	State Key Laboratory of Pathogen and Biosecurity, Beijing Institute of Microbiology and Epidemiology	NA	1999	NA	NA
GCA_000491515.1	PRJNA215961	SAMN02338894	2013-09-06	State Key Laboratory of Pathogen and Biosecurity, Beijing Institute of Microbiology and Epidemiology	O5:K60	1994	NA	NA
GCA_000491535.1	PRJNA215961	SAMN02338893	2013-09-06	State Key Laboratory of Pathogen and Biosecurity, Beijing Institute of Microbiology and Epidemiology	O1:K56	1998	NA	NA
GCA_000491555.1	PRJNA215961	SAMN02338892	2013-09-06	State Key Laboratory of Pathogen and Biosecurity, Beijing Institute of Microbiology and Epidemiology	O4:K13	1984	NA	NA
GCA_000491575.1	PRJNA215961	SAMN02338891	2013-09-06	State Key Laboratory of Pathogen and Biosecurity, Beijing Institute of Microbiology and Epidemiology	O4:K8	1999	NA	NA
GCA_000491595.1	PRJNA215961	SAMN02338890	2013-09-06	State Key Laboratory of Pathogen and Biosecurity, Beijing Institute of Microbiology and Epidemiology	NA	1981	NA	NA
GCA_000491615.1	PRJNA215961	SAMN02338889	2013-09-06	State Key Laboratory of Pathogen and Biosecurity, Beijing Institute of Microbiology and Epidemiology	NA	NA	NA	NA
GCA_000491635.1	PRJNA215961	SAMN02338888	2013-09-06	State Key Laboratory of Pathogen and Biosecurity, Beijing Institute of Microbiology and Epidemiology	NA	NA	NA	NA
GCA_000491655.1	PRJNA215961	SAMN02338887	2013-09-06	State Key Laboratory of Pathogen and Biosecurity, Beijing Institute of Microbiology and Epidemiology	NA	NA	NA	NA
GCA_000491675.1	PRJNA215961	SAMN02338886	2013-09-06	State Key Laboratory of Pathogen and Biosecurity, Beijing Institute of Microbiology and Epidemiology	NA	1992	NA	NA
GCA_000491695.1	PRJNA215961	SAMN02338885	2013-09-06	State Key Laboratory of Pathogen and Biosecurity, Beijing Institute of Microbiology and Epidemiology	O4:K10	1998	NA	NA
GCA_000491715.1	PRJNA215961	SAMN02338884	2013-09-06	State Key Laboratory of Pathogen and Biosecurity, Beijing Institute of Microbiology and Epidemiology	O3:K5	1994	NA	NA
GCA_000491735.1	PRJNA215961	SAMN02338883	2013-09-06	State Key Laboratory of Pathogen and Biosecurity, Beijing Institute of Microbiology and Epidemiology	O5:K15	1984	NA	NA
GCA_000491755.1	PRJNA215961	SAMN02338882	2013-09-06	State Key Laboratory of Pathogen and Biosecurity, Beijing Institute of Microbiology and Epidemiology	O5:K15	1999	NA	NA
GCA_000491775.1	PRJNA215961	SAMN02338881	2013-09-06	State Key Laboratory of Pathogen and Biosecurity, Beijing Institute of Microbiology and Epidemiology	O5:K15	1994	NA	NA
GCA_000491795.1	PRJNA215961	SAMN02338880	2013-09-06	State Key Laboratory of Pathogen and Biosecurity, Beijing Institute of Microbiology and Epidemiology	O3:K36	1998	NA	NA
GCA_000491815.1	PRJNA215961	SAMN02338879	2013-09-06	State Key Laboratory of Pathogen and Biosecurity, Beijing Institute of Microbiology and Epidemiology	O3:K29	1993	NA	NA
GCA_000491835.1	PRJNA215961	SAMN02338878	2013-09-06	State Key Laboratory of Pathogen and Biosecurity, Beijing Institute of Microbiology and Epidemiology	NA	1992	NA	NA
GCA_000491855.1	PRJNA215961	SAMN02338877	2013-09-06	State Key Laboratory of Pathogen and Biosecurity, Beijing Institute of Microbiology and Epidemiology	O3:K29	1992	NA	NA
GCA_000491875.1	PRJNA215961	SAMN02338876	2013-09-06	State Key Laboratory of Pathogen and Biosecurity, Beijing Institute of Microbiology and Epidemiology	NA	1992	NA	NA
GCA_000491895.1	PRJNA215961	SAMN02338875	2013-09-06	State Key Laboratory of Pathogen and Biosecurity, Beijing Institute of Microbiology and Epidemiology	NA	1992	NA	NA
GCA_000491915.1	PRJNA215961	SAMN02338874	2013-09-06	State Key Laboratory of Pathogen and Biosecurity, Beijing Institute of Microbiology and Epidemiology	O3:K6	1996	NA	NA
GCA_000491935.1	PRJNA215961	SAMN02338873	2013-09-06	State Key Laboratory of Pathogen and Biosecurity, Beijing Institute of Microbiology and Epidemiology	O3:K6	1990	NA	NA
GCA_000491955.1	PRJNA215961	SAMN02338872	2013-09-06	State Key Laboratory of Pathogen and Biosecurity, Beijing Institute of Microbiology and Epidemiology	O3:K6	1990	NA	NA
GCA_000491975.1	PRJNA215961	SAMN02338871	2013-09-06	State Key Laboratory of Pathogen and Biosecurity, Beijing Institute of Microbiology and Epidemiology	O3:K6	1987	NA	NA
GCA_000491995.1	PRJNA215961	SAMN02338870	2013-09-06	State Key Laboratory of Pathogen and Biosecurity, Beijing Institute of Microbiology and Epidemiology	O3:K6	1987	NA	NA
GCA_000492015.1	PRJNA215961	SAMN02338869	2013-09-06	State Key Laboratory of Pathogen and Biosecurity, Beijing Institute of Microbiology and Epidemiology	O3:K6	NA	NA	NA
GCA_000492035.1	PRJNA215961	SAMN02338868	2013-09-06	State Key Laboratory of Pathogen and Biosecurity, Beijing Institute of Microbiology and Epidemiology	O3:K6	1985	NA	NA
GCA_000492055.1	PRJNA215961	SAMN02338867	2013-09-06	State Key Laboratory of Pathogen and Biosecurity, Beijing Institute of Microbiology and Epidemiology	O3:K6	NA	NA	NA
GCA_000492075.1	PRJNA215961	SAMN02338866	2013-09-06	State Key Laboratory of Pathogen and Biosecurity, Beijing Institute of Microbiology and Epidemiology	O2:K3	1999	NA	NA
GCA_000492095.1	PRJNA215961	SAMN02338865	2013-09-06	State Key Laboratory of Pathogen and Biosecurity, Beijing Institute of Microbiology and Epidemiology	NA	NA	NA	NA
GCA_000493225.1	PRJNA215961	SAMN02338949	2013-09-06	State Key Laboratory of Pathogen and Biosecurity, Beijing Institute of Microbiology and Epidemiology	O3:K6	1999	NA	NA
GCA_000493715.1	PRJNA215961	SAMN02338945	2013-09-06	State Key Laboratory of Pathogen and Biosecurity, Beijing Institute of Microbiology and Epidemiology	O3:K6	1996	NA	NA
GCA_000500105.2	PRJNA176629	SAMN02435812	2013-11-27	IGS	NA	1997	USA	human
GCA_000500365.1	PRJNA222555	SAMN02471132	2013-11-29	The Chinese University of Hong Kong	NA	2008	Hong Kong	stool
GCA_000500405.1	PRJNA222557	SAMN02471133	2013-11-29	The Chinese University of Hong Kong	NA	2008	Hong Kong	stool
GCA_000500425.1	PRJNA222558	SAMN02471130	2013-11-29	The Chinese University of Hong Kong	NA	2008	Hong Kong	stool
GCA_000500485.1	PRJNA222562	SAMN02471134	2013-11-29	The Chinese University of Hong Kong	NA	2008	Hong Kong	big eye fish
GCA_000500505.1	PRJNA222554	SAMN02471128	2013-11-29	The Chinese University of Hong Kong	NA	2007	Hong Kong	stool
GCA_000500525.1	PRJNA222561	SAMN02471131	2013-11-29	The Chinese University of Hong Kong	NA	2006	Hong Kong	salmon sashimi
GCA_000500545.1	PRJNA222563	SAMN02471137	2013-11-29	The Chinese University of Hong Kong	NA	2008	Hong Kong	oyster
GCA_000500755.2	PRJNA176630	SAMN01924261	2013-12-02	IGS	NA	NA	NA	Human
GCA_000510585.2	PRJNA176649	SAMN01924275	2013-12-18	IGS	NA	NA	NA	NA
GCA_000510605.2	PRJNA176637	SAMN02469946	2013-12-18	IGS	NA	1997	USA	water
GCA_000516875.2	PRJNA176641	SAMN02597369	2014-01-08	IGS	NA	2004	Mozambique	stool
GCA_000519365.2	PRJNA176634	SAMN02597368	2014-01-13	IGS	NA	2006	USA	water
GCA_000519385.2	PRJNA176636	SAMN02597367	2014-01-13	IGS	NA	2006	USA	stool
GCA_000519405.2	PRJNA176631	SAMN02597366	2014-01-13	IGS	NA	2007	USA	human
GCA_000521825.2	PRJNA176645	SAMN01924111	2014-01-22	IGS	NA	2009	India	human
GCA_000522025.2	PRJNA176646	SAMN01923897	2014-01-23	IGS	NA	2009	India	human
GCA_000522045.2	PRJNA176628	SAMN01923807	2014-01-23	IGS	NA	1997	USA	human
GCA_000522065.2	PRJNA176642	SAMN01923801	2014-01-23	IGS	NA	2001	Peru	human
GCA_000523375.1	PRJNA235181	SAMN02584906	2014-01-27	CIAD, A.C.	NA	2013	Mexico	Stomach of Penaeus vannamei juvenile
GCA_000524535.2	PRJNA176635	SAMN01923894	2014-01-30	IGS	NA	NA	NA	NA
GCA_000525005.2	PRJNA176652	SAMN02641511	2014-01-31	IGS	NA	2008	Bangladesh	water
GCA_000558885.2	PRJNA176640	SAMN01924113	2014-02-05	IGS	NA	NA	NA	NA
GCA_000568495.1	PRJNA229758	SAMN03081521	2014-02-12	University of Delaware	NA	NA	NA	NA
GCA_000591455.1	PRJDB1576	SAMD00009559	2014-03-11	Tokyo University of Marine Science and Technology	NA	NA	Thailand	Shrimp
GCA_000591475.1	PRJDB1577	SAMD00009558	2014-03-11	Tokyo University of Marine Science and Technology	NA	NA	Thailand	Shrimp
GCA_000591495.1	PRJDB1578	SAMD00009560	2014-03-11	Tokyo University of Marine Science and Technology	NA	NA	Thailand	Shrimp
GCA_000591515.1	PRJDB1579	SAMD00009556	2014-03-11	Tokyo University of Marine Science and Technology	NA	NA	Thailand	Shrimp
GCA_000591555.1	PRJDB1581	SAMD00009557	2014-03-11	Tokyo University of Marine Science and Technology	NA	NA	Thailand	Shrimp
GCA_000593285.2	PRJNA176639	SAMN01933054	2014-03-26	IGS	NA	NA	NA	NA
GCA_000593305.2	PRJNA176658	SAMN01940374	2014-03-26	IGS	NA	NA	NA	NA
GCA_000593325.2	PRJNA176656	SAMN01923895	2014-03-26	IGS	NA	NA	NA	NA
GCA_000701045.2	PRJNA245882	SAMN02252525	2017-01-18	FDA/CFSAN	NA	1996	Peru	human
GCA_000706825.2	PRJNA245882	SAMN02741349	2017-04-07	FDA/CFSAN	NA	1990	USA	human
GCA_000706845.2	PRJNA245882	SAMN02741363	2017-04-07	FDA/CFSAN	NA	2013	USA	human
GCA_000706865.2	PRJNA245882	SAMN02741364	2017-04-07	FDA/CFSAN	NA	2013	USA	human
GCA_000706885.2	PRJNA245882	SAMN02741372	2017-04-07	FDA/CFSAN	NA	2013	USA	human
GCA_000706905.2	PRJNA245882	SAMN02741398	2017-04-07	FDA/CFSAN	NA	2013	USA	human
GCA_000706925.2	PRJNA245882	SAMN02741359	2017-04-07	FDA/CFSAN	NA	2013	USA	human
GCA_000706945.2	PRJNA245882	SAMN02741377	2017-04-07	FDA/CFSAN	NA	2012	USA	human
GCA_000706965.2	PRJNA245882	SAMN02741396	2017-04-07	FDA/CFSAN	NA	2013	USA	human
GCA_000706985.2	PRJNA245882	SAMN02741391	2017-04-07	FDA/CFSAN	NA	2013	USA	human
GCA_000707005.2	PRJNA245882	SAMN02741376	2017-04-07	FDA/CFSAN	NA	2013	USA	human
GCA_000707025.2	PRJNA245882	SAMN02741375	2017-04-07	FDA/CFSAN	NA	2012	USA	human
GCA_000707045.2	PRJNA245882	SAMN02741348	2017-04-07	FDA/CFSAN	NA	1997	USA	environment
GCA_000707065.2	PRJNA245882	SAMN02741380	2017-04-07	FDA/CFSAN	NA	2012	USA	human
GCA_000707085.2	PRJNA245882	SAMN02741393	2016-05-31	FDA/CFSAN	NA	2010	USA	food
GCA_000707105.2	PRJNA245882	SAMN02741379	2017-04-07	FDA/CFSAN	NA	2012	USA	human ear
GCA_000707125.2	PRJNA245882	SAMN02741381	2017-04-07	FDA/CFSAN	NA	2012	USA	human
GCA_000707145.2	PRJNA245882	SAMN02741374	2017-04-07	FDA/CFSAN	NA	2012	USA	human wound
GCA_000707165.2	PRJNA245882	SAMN02741373	2017-04-07	FDA/CFSAN	NA	2012	USA	human stool
GCA_000707185.2	PRJNA245882	SAMN02741395	2016-05-31	FDA/CFSAN	NA	2010	USA	oyster
GCA_000707205.2	PRJNA245882	SAMN02741397	2017-04-07	FDA/CFSAN	NA	2013	USA	human stool
GCA_000707225.2	PRJNA245882	SAMN02741358	2017-04-07	FDA/CFSAN	NA	2012	USA	human stool
GCA_000707245.2	PRJNA245882	SAMN02741354	2017-04-07	FDA/CFSAN	NA	1997	USA	human
GCA_000707265.2	PRJNA245882	SAMN02741401	2016-05-31	FDA/CFSAN	NA	2010	USA	food oyster
GCA_000707285.2	PRJNA245882	SAMN02741392	2016-05-31	FDA/CFSAN	NA	2010	USA	food oyster
GCA_000707305.2	PRJNA245882	SAMN02741378	2017-04-07	FDA/CFSAN	NA	2012	USA	human stool
GCA_000707325.2	PRJNA245882	SAMN02741360	2017-04-07	FDA/CFSAN	NA	2013	USA	human stool
GCA_000707345.2	PRJNA245882	SAMN02741402	2016-05-31	FDA/CFSAN	NA	2010	USA	food oyster
GCA_000707365.2	PRJNA245882	SAMN02741394	2016-05-31	FDA/CFSAN	NA	2010	USA	food oyster
GCA_000707385.2	PRJNA245882	SAMN02741367	2017-04-07	FDA/CFSAN	NA	2012	USA	human stool
GCA_000707405.2	PRJNA245882	SAMN02741365	2017-04-07	FDA/CFSAN	NA	2012	USA	human stool
GCA_000707425.2	PRJNA245882	SAMN02741366	2017-04-07	FDA/CFSAN	NA	2012	USA	human stool
GCA_000707445.2	PRJNA245882	SAMN02741368	2017-04-07	FDA/CFSAN	NA	2013	USA	human stool
GCA_000707465.2	PRJNA245882	SAMN02741369	2017-04-07	FDA/CFSAN	NA	2013	USA	human stool
GCA_000707485.2	PRJNA245882	SAMN02741370	2017-04-07	FDA/CFSAN	NA	2013	USA	human stool
GCA_000707505.2	PRJNA245882	SAMN02741371	2017-04-07	FDA/CFSAN	NA	2013	USA	human stool
GCA_000707525.2	PRJNA245882	SAMN02741355	2017-04-07	FDA/CFSAN	NA	1990	USA	human
GCA_000707545.2	PRJNA245882	SAMN02741356	2017-04-07	FDA/CFSAN	NA	1988	USA	clam
GCA_000707565.2	PRJNA245882	SAMN02741357	2017-04-07	FDA/CFSAN	NA	1998	USA	environment
GCA_000707585.2	PRJNA245882	SAMN01816333	2017-04-07	FDA/CFSAN	NA	2004	USA	environment
GCA_000707605.2	PRJNA245882	SAMN01816336	2017-04-07	FDA/CFSAN	NA	1998	USA	environment gulf coast
GCA_000707625.2	PRJNA245882	SAMN02741350	2017-04-07	FDA/CFSAN	NA	1997	USA	human
GCA_000707645.2	PRJNA245882	SAMN02741399	2016-05-31	FDA/CFSAN	NA	2010	USA	food
GCA_000707665.2	PRJNA245882	SAMN02741400	2016-05-31	FDA/CFSAN	NA	2010	USA	food
GCA_000707685.2	PRJNA245882	SAMN02741382	2017-04-07	FDA/CFSAN	NA	2012	USA	human
GCA_000707705.2	PRJNA245882	SAMN02741383	2017-04-07	FDA/CFSAN	NA	2012	USA	ear
GCA_000707725.2	PRJNA245882	SAMN02741384	2017-04-07	FDA/CFSAN	NA	2012	USA	human
GCA_000707745.2	PRJNA245882	SAMN02741385	2016-05-27	FDA/CFSAN	NA	2012	USA	human
GCA_000707765.2	PRJNA245882	SAMN02741386	2016-05-27	FDA/CFSAN	NA	2012	USA	human
GCA_000707785.2	PRJNA245882	SAMN02741388	2016-05-31	FDA/CFSAN	NA	2010	USA	human
GCA_000707805.2	PRJNA245882	SAMN02741387	2016-05-27	FDA/CFSAN	NA	2012	USA	human
GCA_000707825.2	PRJNA245882	SAMN02741389	2016-05-31	FDA/CFSAN	NA	2010	USA	human
GCA_000707845.2	PRJNA245882	SAMN02741361	2017-04-07	FDA/CFSAN	NA	2013	USA	human
GCA_000707865.2	PRJNA245882	SAMN02741362	2017-04-07	FDA/CFSAN	NA	2013	USA	human
GCA_000707885.2	PRJNA245882	SAMN02741351	2017-04-07	FDA/CFSAN	NA	2004	USA	NA
GCA_000707905.2	PRJNA245882	SAMN02741390	2016-05-31	FDA/CFSAN	NA	2010	USA	food
GCA_000732245.1	PRJNA253068	SAMN02867584	2014-07-21	University of Arizona	NA	2013	Viet Nam	stomach
GCA_000732985.1	PRJNA255265	SAMN02912086	2014-07-24	INMEGEN-Mexico	NA	2014	Mexico	sediment
GCA_000732995.1	PRJNA255331	SAMN02912085	2014-07-24	INMEGEN-Mexico	NA	2014	Mexico	sediment
GCA_000736315.1	PRJNA255173	SAMN02910584	2014-07-29	National Cheng Kung University	NA	1999	Thailand	EMS/AHPND-diseased hepatopancreas
GCA_000736325.1	PRJNA255173	SAMN02910585	2014-07-29	National Cheng Kung University	NA	2010	China	shrimp pond
GCA_000736335.1	PRJNA255173	SAMN02910583	2014-07-29	National Cheng Kung University	NA	1999	Thailand	EMS/AHPND-diseased hepatopancreas
GCA_000736345.1	PRJNA255173	SAMN02910586	2014-07-29	National Cheng Kung University	NA	2008	Thailand	shrimp pond sediment
GCA_000737635.1	PRJNA253068	SAMN02866418	2014-08-04	University of Arizona	NA	2013	Viet Nam	stomach
GCA_000786835.1	PRJNA267224	SAMN03195665	2014-11-25	Bureau of Food Surveillance and Science Integration	NA	2007	Canada	NA
GCA_000786845.1	PRJNA267226	SAMN03195667	2014-11-25	Bureau of Food Surveillance and Science Integration	NA	2007	Canada	NA
GCA_000786855.1	PRJNA267229	SAMN03195675	2014-11-25	Bureau of Food Surveillance and Science Integration	NA	2004	Canada	NA
GCA_000786865.1	PRJNA267230	SAMN03195677	2014-11-25	Bureau of Food Surveillance and Science Integration	NA	2009	Canada	NA
GCA_000813305.1	PRJDB345	SAMD00018682	2014-12-15	National Institute of Technology and Evaluation	NA	NA	Japan	NA
GCA_000877405.1	PRJNA188203	SAMN02204306	2015-02-18	NOAA Northwest Fisheries Science Center	NA	2007	USA	oyster sample
GCA_000877415.2	PRJNA188198	SAMN02204304	2018-08-20	NOAA Northwest Fisheries Science Center	NA	2007	USA	water sample
GCA_000877425.1	PRJNA188197	SAMN02204316	2015-02-18	NOAA Northwest Fisheries Science Center	NA	1997	USA	stool sample
GCA_000877475.2	PRJNA188205	SAMN02204308	2018-08-20	NOAA Northwest Fisheries Science Center	NA	2007	USA	oyster sample
GCA_000877485.2	PRJNA188204	SAMN02204307	2018-08-20	NOAA Northwest Fisheries Science Center	NA	2007	USA	plankton sample
GCA_000877495.1	PRJNA188206	SAMN02204309	2015-02-18	NOAA Northwest Fisheries Science Center	NA	2007	USA	stool sample
GCA_000877535.1	PRJNA188213	SAMN02204314	2015-02-18	NOAA Northwest Fisheries Science Center	NA	2006	USA	stool sample
GCA_000877555.1	PRJNA188218	SAMN02204320	2015-02-18	NOAA Northwest Fisheries Science Center	O1:KUT	1997	USA	stool sample
GCA_000877565.1	PRJNA188219	SAMN02204321	2015-02-18	NOAA Northwest Fisheries Science Center	O1:K33	1999	USA	stool sample
GCA_000877595.2	PRJNA188210	SAMN02204311	2018-08-20	NOAA Northwest Fisheries Science Center	NA	2007	USA	stool sample
GCA_000877605.1	PRJNA188199	SAMN02204305	2015-02-18	NOAA Northwest Fisheries Science Center	NA	2007	USA	plankton sample
GCA_000877625.1	PRJNA188195	SAMN02204303	2015-02-18	NOAA Northwest Fisheries Science Center	NA	2007	USA	oyster sample
GCA_000877675.1	PRJNA188214	SAMN02204315	2015-02-18	NOAA Northwest Fisheries Science Center	NA	1997	USA	stool sample
GCA_000877685.1	PRJNA188215	SAMN02204317	2015-02-18	NOAA Northwest Fisheries Science Center	NA	2000	USA	stool sample
GCA_000877715.1	PRJNA188216	SAMN02204318	2015-02-18	NOAA Northwest Fisheries Science Center	NA	1997	USA	stool sample
GCA_000877725.1	PRJNA188217	SAMN02204319	2015-02-18	NOAA Northwest Fisheries Science Center	NA	1997	USA	stool sample
GCA_000877755.1	PRJNA188211	SAMN02204312	2015-02-18	NOAA Northwest Fisheries Science Center	NA	2007	USA	stool sample
GCA_000877765.2	PRJNA188212	SAMN02204313	2018-08-20	NOAA Northwest Fisheries Science Center	NA	2007	USA	stool sample
GCA_000878565.1	PRJNA272927	SAMN03287765	2015-02-20	Health Canada	NA	2001	Canada	clinical sample
GCA_000878575.1	PRJNA272927	SAMN03287766	2015-02-20	Health Canada	NA	2000	Canada	clinical sample
GCA_000878585.1	PRJNA272927	SAMN03287767	2015-02-20	Health Canada	NA	2008	Canada	clinical sample
GCA_000878595.1	PRJNA272927	SAMN03287764	2015-02-20	Health Canada	NA	2002	Canada	clinical sample
GCA_000878645.1	PRJNA272927	SAMN03287763	2015-02-20	Health Canada	NA	2003	Canada	clinical sample
GCA_000878665.1	PRJNA272927	SAMN03287760	2015-02-20	Health Canada	NA	2006	Canada	clinical sample
GCA_000878675.1	PRJNA272927	SAMN03287761	2015-02-20	Health Canada	NA	2006	Canada	clinical sample
GCA_000878705.1	PRJNA272927	SAMN03287759	2015-02-20	Health Canada	NA	2006	Canada	clinical sample
GCA_000878725.1	PRJNA272927	SAMN03287758	2015-02-20	Health Canada	NA	2006	Canada	clinical sample
GCA_000878735.1	PRJNA272927	SAMN03287762	2015-02-20	Health Canada	NA	2005	Canada	clinical sample
GCA_000878755.1	PRJNA272927	SAMN03287757	2015-02-20	Health Canada	NA	2006	Canada	clinical sample
GCA_000878785.1	PRJNA272927	SAMN03287714	2015-02-20	Health Canada	NA	2009	Canada	clinical sample
GCA_000878805.1	PRJNA272927	SAMN03287715	2015-02-20	Health Canada	NA	2006	Canada	clinical sample
GCA_000878815.1	PRJNA272927	SAMN03287713	2015-02-20	Health Canada	NA	2004	Canada	clinical sample
GCA_000951795.1	PRJNA275536	SAMN03349598	2015-03-12	Health Canada	O11:KUT	2004	Canada	NA
GCA_000958565.1	PRJNA242824	SAMN02712352	2015-03-20	University of Maryland, School of Medicine	NA	2006	USA	NA
GCA_000958575.1	PRJNA242822	SAMN02712350	2015-03-20	University of Maryland, School of Medicine	NA	2004	USA	NA
GCA_000958585.1	PRJNA242823	SAMN02712351	2015-03-20	University of Maryland, School of Medicine	NA	2004	USA	NA
GCA_000958595.1	PRJNA242826	SAMN02712354	2015-03-20	University of Maryland, School of Medicine	NA	2006	USA	NA
GCA_000958645.1	PRJNA242827	SAMN02712355	2015-03-20	University of Maryland, School of Medicine	NA	1998	USA	NA
GCA_000958655.1	PRJNA242825	SAMN02712353	2015-03-20	University of Maryland, School of Medicine	NA	1998	USA	NA
GCA_000960565.1	PRJNA275536	SAMN03349602	2015-03-23	Health Canada	O5:KUT	2007	Canada	NA
GCA_000960645.1	PRJNA275536	SAMN03349603	2015-03-23	Health Canada	O2:K3	2008	Canada	NA
GCA_000960655.1	PRJNA275536	SAMN03349605	2015-03-23	Health Canada	O1:KUT	2009	Canada	NA
GCA_000960665.1	PRJNA275536	SAMN03349604	2015-03-23	Health Canada	O1:K58	2008	Canada	NA
GCA_000960685.1	PRJNA275536	SAMN03349606	2015-03-23	Health Canada	O3:K6	2009	Canada	NA
GCA_000972025.1	PRJNA275536	SAMN03452299	2015-04-15	Health Canada	O3:KUT	2009	Canada	unknown
GCA_000972035.1	PRJNA275536	SAMN03452294	2015-04-15	Health Canada	O1:KUT	2009	Canada	unknown
GCA_000972045.1	PRJNA275536	SAMN03452290	2015-04-15	Health Canada	O3:K6	2007	Canada	unknown
GCA_000972055.1	PRJNA275536	SAMN03452293	2015-04-15	Health Canada	O1:KUT	2009	Canada	unknown
GCA_000972105.1	PRJNA275536	SAMN03452300	2015-04-15	Health Canada	OUT:KUT	2006	Canada	unknown
GCA_000972125.1	PRJNA275536	SAMN03452292	2015-04-15	Health Canada	O1:KUT	2009	Canada	unknown
GCA_000974905.1	PRJNA275536	SAMN03452291	2015-04-15	Health Canada	O1:KUT	2009	Canada	unknown
GCA_000975195.1	PRJNA275536	SAMN03452289	2015-04-21	Health Canada	O3K6	2004	Canada	unknown
GCA_001006105.1	PRJNA275536	SAMN03349609	2015-05-12	Health Canada	O3:K6	2006	Canada	NA
GCA_001006115.1	PRJNA275536	SAMN03349607	2015-05-12	Health Canada	O1:KUT	2009	Canada	NA
GCA_001006125.1	PRJNA275536	SAMN03349608	2015-05-12	Health Canada	O8:KUT	2006	Canada	NA
GCA_001006185.1	PRJNA275536	SAMN03349611	2015-05-12	Health Canada	O6:K18	2003	Canada	NA
GCA_001006195.1	PRJNA275536	SAMN03349610	2015-05-12	Health Canada	O1:K56	2006	Canada	NA
GCA_001006205.1	PRJNA275536	SAMN03349612	2015-05-12	Health Canada	O1:K58	2008	Canada	NA
GCA_001007525.1	PRJNA263814	SAMN03107386	2015-05-14	University of New Hampshire	NA	NA	NA	NA
GCA_001007535.1	PRJNA263814	SAMN03177810	2015-05-14	University of New Hampshire	NA	2013	NA	clinical patient
GCA_001007545.1	PRJNA263814	SAMN03177809	2015-05-14	University of New Hampshire	NA	2011	NA	clinical patient
GCA_001011015.1	PRJNA280160	SAMN03458146	2015-04-24	Huazhong Agricultural University	NA	1951	Japan	NA
GCA_001013435.1	PRJNA283337	SAMN03646983	2015-05-27	University of Copenhagen	NA	2007	Greece	aquaculture environment
GCA_001023055.1	PRJNA263814	SAMN03107383	2015-06-09	University of New Hampshire	NA	2013	NA	NA
GCA_001023105.1	PRJNA263814	SAMN03107385	2015-06-09	University of New Hampshire	NA	2013	NA	NA
GCA_001023125.1	PRJNA263814	SAMN03177811	2015-06-09	University of New Hampshire	NA	2013	NA	oysters
GCA_001023155.1	PRJNA263814	SAMN03177808	2015-06-09	University of New Hampshire	NA	2011	NA	clinical patient
GCA_001188035.2	PRJNA231221	SAMN03255433	2018-01-19	University of Maryland School of Medicine Institute for Genome Sciences (IGS) - sequencing center	NA	2004	USA	environmental
GCA_001188135.2	PRJNA231221	SAMN03255432	2018-01-19	University of Maryland School of Medicine Institute for Genome Sciences (IGS) - sequencing center	NA	1998	USA	environmental
GCA_001188185.2	PRJNA231221	SAMN03255431	2018-01-30	University of Maryland School of Medicine Institute for Genome Sciences (IGS) - sequencing center	NA	1998	USA	stool
GCA_001244315.1	PRJNA266097	SAMN03159469	2015-08-05	Food-borne Pathogen Omics Research Center, FORC	NA	2014	South Korea	NA
GCA_001267555.1	PRJNA288141	SAMN03795177	2015-08-14	Health Canada	NA	2010	Canada	Mollusc
GCA_001267595.1	PRJNA288141	SAMN03795178	2015-08-14	Health Canada	NA	2010	Canada	Mollusc
GCA_001267625.1	PRJNA288141	SAMN03795186	2015-08-14	Health Canada	NA	2011	Canada	seafood
GCA_001267635.1	PRJNA288141	SAMN03795187	2015-08-14	Health Canada	NA	2012	Canada	Canada
GCA_001267655.1	PRJNA288141	SAMN03795181	2015-08-14	Health Canada	NA	2015	Canada	Mollusc
GCA_001267965.1	PRJNA288141	SAMN03795180	2015-08-17	Health Canada	NA	2015	Canada	Mollusk
GCA_001268005.1	PRJNA288141	SAMN03795184	2015-08-17	Health Canada	NA	2007	Canada	seafood
GCA_001268015.1	PRJNA288141	SAMN03795185	2015-08-17	Health Canada	NA	2010	Canada	seafood
GCA_001268045.1	PRJNA288141	SAMN03795188	2015-08-17	Health Canada	NA	2012	Canada	seafood
GCA_001270125.1	PRJNA288141	SAMN03799832	2015-08-18	Health Canada	NA	2014	Canada	Clam
GCA_001270145.1	PRJNA288141	SAMN03800013	2015-08-18	Health Canada	NA	2013	Canada	Oyster
GCA_001270155.1	PRJNA288141	SAMN03799841	2015-08-18	Health Canada	NA	2012	Canada	Oyster
GCA_001270215.1	PRJNA288141	SAMN03799853	2015-08-18	Health Canada	NA	2013	Canada	Oyster
GCA_001270235.1	PRJNA288141	SAMN03799842	2015-08-18	Health Canada	NA	2012	Canada	Oyster
GCA_001270285.1	PRJNA288141	SAMN03799835	2015-08-18	Health Canada	NA	2011	Canada	Imported Shrimp
GCA_001270805.1	PRJNA233509	SAMN02781335	2015-08-19	Omics Solutions	NA	2005	Chile	littoral Pacific Ocean Southern Chile
GCA_001270815.1	PRJNA233509	SAMN02781338	2015-08-19	Omics Solutions	NA	2005	Chile	human with diarrhea assosiated with seafood cunsumption, Hospital General
GCA_001270825.1	PRJNA233509	SAMN02781339	2015-08-19	Omics Solutions	NA	2007	Chile	human with diarrhea assosiated with seafood cunsumption, Hospital General
GCA_001270835.1	PRJNA233509	SAMN02781341	2015-08-19	Omics Solutions	NA	2005	Chile	littoral Pacific Ocean Southern Chile
GCA_001270885.1	PRJNA233509	SAMN02781333	2015-08-19	Omics Solutions	NA	1998	Chile	human with diarrhea assosiated with seafood cunsumption, Pacific Ocean Coast Northern Chile
GCA_001270895.1	PRJNA233509	SAMN02781336	2015-08-19	Omics Solutions	NA	2007	Chile	human with diarrhea assosiated with seafood cunsumption, Hospital General
GCA_001270905.1	PRJNA233509	SAMN02781337	2015-08-19	Omics Solutions	NA	2004	Chile	human with diarrhea assosiated with seafood cunsumption, Hospital General
GCA_001270945.1	PRJNA233509	SAMN02781340	2015-08-19	Omics Solutions	NA	1996	Japan	human with diarrhea assosiated with seafood cunsumption, Quarantine station Kansai Airport
GCA_001270975.1	PRJNA233509	SAMN02781334	2015-08-19	Omics Solutions	NA	1998	Chile	human with diarrhea assosiated with seafood cunsumption, Pacific Ocean Coast Northern Chile
GCA_001273555.1	PRJNA288141	SAMN03799829	2015-08-21	Health Canada	NA	2014	Canada	Mussel
GCA_001273575.1	PRJNA288141	SAMN03799830	2015-08-21	Health Canada	NA	2011	Canada	shrimp
GCA_001273635.1	PRJNA288141	SAMN03799839	2015-08-21	Health Canada	NA	2010	Canada	Oyster
GCA_001280635.1	PRJNA288141	SAMN03799834	2015-09-09	Health Canada	NA	2011	Canada	Imported Shrimp
GCA_001280645.1	PRJNA288141	SAMN03799836	2015-09-09	Health Canada	NA	2011	Canada	Imported Shrimp
GCA_001280655.1	PRJNA288141	SAMN03799840	2015-09-09	Health Canada	NA	2011	Canada	Oyster
GCA_001280725.1	PRJNA288141	SAMN03799838	2015-09-09	Health Canada	NA	NA	Canada	seafood
GCA_001304775.1	PRJNA261558	SAMN03140318	2015-10-01	Food-borne Pathogen Omics Research Center, FORC	NA	2014	South Korea	cutting board
GCA_001433415.1	PRJNA259940	SAMN03140317	2015-11-05	Food-borne Pathogen Omics Research Center, FORC	NA	2014	South Korea	aquarium water
GCA_001471485.2	PRJNA231221	SAMN03996335	2018-01-19	University of Maryland School of Medicine Institute for Genome Sciences (IGS) - sequencing center	NA	NA	USA	human
GCA_001497485.1	PRJNA285022	SAMN03735013	2016-01-05	RAJIV GANDHI CENTRE FOR BIOTECHNOLOGY	NA	2013	India	Sea-food
GCA_001541615.1	PRJNA306401	SAMN04349747	2016-01-26	Giangxi Center for Disease Prevention and Control	NA	2007	China	stool
GCA_001541625.1	PRJNA306404	SAMN04349756	2016-01-26	Giangxi Center for Disease Prevention and Control	NA	2009	China	stool
GCA_001558495.2	PRJNA231221	SAMN03996250	2018-01-31	University of Maryland School of Medicine Institute for Genome Sciences (IGS) - sequencing center	NA	1951	Japan	shirasu
GCA_001559805.1	PRJNA304021	SAMN04308162	2016-02-11	Health Canada	NA	2004	Canada	clinical sample from patient with gastroenteritis
GCA_001559885.1	PRJNA304021	SAMN04293498	2016-02-11	Health Canada	NA	2009	Canada	clinical sample from patient with gastroenteritis
GCA_001559895.1	PRJNA304021	SAMN04296855	2016-02-11	Health Canada	NA	2001	Canada	clinical sample from patient with gastroenteritis
GCA_001584415.1	PRJNA304021	SAMN04320985	2016-03-09	Health Canada	NA	2004	Canada	clinical sample from patient with gastroenteritis
GCA_001595565.1	PRJNA304021	SAMN04327443	2016-03-21	Health Canada	NA	2004	Canada	clinical sample from patient with gastroenteritis
GCA_001595575.1	PRJNA304021	SAMN04327442	2016-03-21	Health Canada	NA	2004	Canada	clinical sample from patient with gastroenteritis
GCA_001601695.1	PRJNA304021	SAMN04358201	2016-03-29	Health Canada	NA	2008	Canada	clinical sample from patient with gastroenteritis
GCA_001608505.1	PRJNA304021	SAMN04417570	2016-04-04	Health Canada	NA	2005	Canada	clinical sample from patient with gastroenteritis
GCA_001608525.1	PRJNA304021	SAMN04417571	2016-04-04	Health Canada	NA	2009	Canada	clinical sample from patient with gastroenteritis
GCA_001608545.1	PRJNA304021	SAMN04422095	2016-04-04	Health Canada	NA	2006	Canada	clinical sample from patient with gastroenteritis
GCA_001608575.1	PRJNA304021	SAMN04422010	2016-04-04	Health Canada	NA	2009	Canada	clinical sample from patient with gastroenteritis
GCA_001608595.1	PRJNA304021	SAMN04422054	2016-04-04	Health Canada	NA	2006	Canada	clinical sample from patient with gastroenteritis
GCA_001608605.1	PRJNA304021	SAMN04422012	2016-04-04	Health Canada	NA	2000	Canada	clinical sample from patient with gastroenteritis
GCA_001608615.1	PRJNA304021	SAMN04422094	2016-04-04	Health Canada	NA	2006	Canada	clinical sample from patient with gastroenteritis
GCA_001608655.1	PRJNA304021	SAMN04422011	2016-04-04	Health Canada	NA	2000	Canada	clinical sample from patient with gastroenteritis
GCA_001608675.1	PRJNA304021	SAMN04422017	2016-04-04	Health Canada	NA	2002	Canada	clinical sample from patient with gastroenteritis
GCA_001608685.1	PRJNA304021	SAMN04422051	2016-04-04	Health Canada	NA	2006	Canada	clinical sample from patient with gastroenteritis
GCA_001608705.1	PRJNA304021	SAMN04422014	2016-04-04	Health Canada	NA	2000	Canada	clinical sample from patient with gastroenteritis
GCA_001608735.1	PRJNA304021	SAMN04422016	2016-04-04	Health Canada	NA	2002	Canada	clinical sample from patient with gastroenteritis
GCA_001608755.1	PRJNA304021	SAMN04422049	2016-04-04	Health Canada	NA	2005	Canada	clinical sample from patient with gastroenteritis
GCA_001608765.1	PRJNA304021	SAMN04422023	2016-04-04	Health Canada	NA	2002	Canada	clinical sample from patient with gastroenteritis
GCA_001608785.1	PRJNA304021	SAMN04422047	2016-04-04	Health Canada	NA	2003	Canada	clinical sample from patient with gastroenteritis
GCA_001608815.1	PRJNA304021	SAMN04422052	2016-04-04	Health Canada	NA	2006	Canada	clinical sample from patient with gastroenteritis
GCA_001608835.1	PRJNA304021	SAMN04422055	2016-04-04	Health Canada	NA	2006	Canada	clinical sample from patient with gastroenteritis
GCA_001608855.1	PRJNA304021	SAMN04422063	2016-04-04	Health Canada	NA	2006	Canada	clinical sample from patient with gastroenteritis
GCA_001608865.1	PRJNA304021	SAMN04422093	2016-04-04	Health Canada	NA	2006	Canada	clinical sample from patient with gastroenteritis
GCA_001608895.1	PRJNA304021	SAMN04441026	2016-04-04	Health Canada	NA	2006	Canada	clinical sample from patient with gastroenteritis
GCA_001608915.1	PRJNA304021	SAMN04441025	2016-04-04	Health Canada	NA	2006	Canada	clinical sample from patient with gastroenteritis
GCA_001608935.1	PRJNA304021	SAMN04441012	2016-04-04	Health Canada	NA	2009	Canada	clinical sample from patient with gastroenteritis
GCA_001608945.1	PRJNA304021	SAMN04441010	2016-04-04	Health Canada	NA	2007	Canada	clinical sample from patient with gastroenteritis
GCA_001608975.1	PRJNA304021	SAMN04441020	2016-04-04	Health Canada	NA	2003	Canada	clinical sample from patient with gastroenteritis
GCA_001608995.1	PRJNA304021	SAMN04441018	2016-04-04	Health Canada	NA	2003	Canada	clinical sample from patient with gastroenteritis
GCA_001609015.1	PRJNA304021	SAMN04441013	2016-04-04	Health Canada	NA	2009	Canada	clinical sample from patient with gastroenteritis
GCA_001609025.1	PRJNA304021	SAMN04441011	2016-04-04	Health Canada	NA	2009	Canada	clinical sample from patient with gastroenteritis
GCA_001609055.1	PRJNA304021	SAMN04441014	2016-04-04	Health Canada	NA	2000	Canada	clinical sample from patient with gastroenteritis
GCA_001609075.1	PRJNA304021	SAMN04441015	2016-04-04	Health Canada	NA	2001	Canada	clinical sample from patient with gastroenteritis
GCA_001609095.1	PRJNA304021	SAMN04441016	2016-04-04	Health Canada	NA	2002	Canada	clinical sample from patient with gastroenteritis
GCA_001609105.1	PRJNA304021	SAMN04441017	2016-04-04	Health Canada	NA	2003	Canada	clinical sample from patient with gastroenteritis
GCA_001609135.1	PRJNA304021	SAMN04441021	2016-04-04	Health Canada	NA	2003	Canada	clinical sample from patient with gastroenteritis
GCA_001609155.1	PRJNA304021	SAMN04441022	2016-04-04	Health Canada	NA	2003	Canada	clinical sample from patient with gastroenteritis
GCA_001609175.1	PRJNA304021	SAMN04441023	2016-04-04	Health Canada	NA	2003	Canada	clinical sample from patient with gastroenteritis
GCA_001609185.1	PRJNA304021	SAMN04441024	2016-04-04	Health Canada	NA	2001	Canada	clinical sample from patient with gastroenteritis
GCA_001609345.1	PRJNA304021	SAMN04358135	2016-04-04	Health Canada	NA	2008	Canada	clinical sample from patient with gastroenteritis
GCA_001609375.1	PRJNA304021	SAMN04358132	2016-04-04	Health Canada	NA	2008	Canada	clinical sample from patient with gastroenteritis
GCA_001609395.1	PRJNA304021	SAMN04358133	2016-04-04	Health Canada	NA	2008	Canada	clinical sample from patient with gastroenteritis
GCA_001609415.1	PRJNA304021	SAMN04358134	2016-04-04	Health Canada	NA	2008	Canada	clinical sample from patient with gastroenteritis
GCA_001609435.1	PRJNA304021	SAMN04358131	2016-04-04	Health Canada	NA	2005	Canada	clinical sample from patient with gastroenteritis
GCA_001609445.1	PRJNA304021	SAMN04358136	2016-04-04	Health Canada	NA	2008	Canada	clinical sample from patient with gastroenteritis
GCA_001609475.1	PRJNA304021	SAMN04358200	2016-04-04	Health Canada	NA	2008	Canada	clinical sample from patient with gastroenteritis
GCA_001609495.1	PRJNA304021	SAMN04358199	2016-04-04	Health Canada	NA	2008	Canada	clinical sample from patient with gastroenteritis
GCA_001609515.1	PRJNA304021	SAMN04377387	2016-04-04	Health Canada	NA	2005	Canada	clinical sample from patient with gastroenteritis
GCA_001609525.1	PRJNA304021	SAMN04377388	2016-04-04	Health Canada	NA	2005	Canada	clinical sample from patient with gastroenteritis
GCA_001609555.1	PRJNA304021	SAMN04377087	2016-04-04	Health Canada	NA	2004	Canada	clinical sample from patient with gastroenteritis
GCA_001609575.1	PRJNA304021	SAMN04377152	2016-04-04	Health Canada	NA	2009	Canada	clinical sample from patient with gastroenteritis
GCA_001609595.1	PRJNA304021	SAMN04377384	2016-04-04	Health Canada	NA	2005	Canada	clinical sample from patient with gastroenteritis
GCA_001609615.1	PRJNA304021	SAMN04377550	2016-04-04	Health Canada	NA	2005	Canada	clinical sample from patient with gastroenteritis
GCA_001609635.1	PRJNA304021	SAMN04377552	2016-04-04	Health Canada	NA	2005	Canada	clinical sample from patient with gastroenteritis
GCA_001609655.1	PRJNA304021	SAMN04378285	2016-04-04	Health Canada	NA	2008	Canada	clinical sample from patient with gastroenteritis
GCA_001609675.1	PRJNA304021	SAMN04377553	2016-04-04	Health Canada	NA	2005	Canada	clinical sample from patient with gastroenteritis
GCA_001609695.1	PRJNA304021	SAMN04377551	2016-04-04	Health Canada	NA	2005	Canada	clinical sample from patient with gastroenteritis
GCA_001609715.1	PRJNA304021	SAMN04382997	2016-04-04	Health Canada	NA	2004	Canada	clinical sample from patient with gastroenteritis
GCA_001610595.1	PRJNA304021	SAMN04417569	2016-04-04	Health Canada	NA	2004	Canada	clinical sample from patient with gastroenteritis
GCA_001633825.1	PRJNA245882	SAMN04145925	2016-04-28	FDA/CFSAN	NA	2009	Peru	NA
GCA_001633835.1	PRJNA245882	SAMN04145928	2016-04-28	FDA/CFSAN	NA	2009	Peru	NA
GCA_001633845.1	PRJNA245882	SAMN04145926	2016-04-28	FDA/CFSAN	NA	2009	Peru	NA
GCA_001633855.1	PRJNA245882	SAMN04145929	2016-04-28	FDA/CFSAN	NA	2009	Peru	NA
GCA_001633905.1	PRJNA245882	SAMN04145930	2016-04-28	FDA/CFSAN	NA	2009	Peru	NA
GCA_001633915.1	PRJNA245882	SAMN04145931	2016-04-28	FDA/CFSAN	NA	2009	Peru	NA
GCA_001633935.1	PRJNA245882	SAMN04145932	2016-04-28	FDA/CFSAN	NA	2009	Peru	NA
GCA_001633955.1	PRJNA245882	SAMN04145933	2016-04-28	FDA/CFSAN	NA	2009	Peru	NA
GCA_001633985.1	PRJNA245882	SAMN04145922	2016-04-28	FDA/CFSAN	NA	2009	Peru	NA
GCA_001633995.1	PRJNA245882	SAMN04145927	2016-04-28	FDA/CFSAN	NA	2009	Peru	NA
GCA_001634015.1	PRJNA245882	SAMN04145923	2016-04-28	FDA/CFSAN	NA	2009	Peru	NA
GCA_001634035.1	PRJNA245882	SAMN04145934	2016-04-28	FDA/CFSAN	NA	2009	Peru	NA
GCA_001634105.1	PRJNA245882	SAMN04145917	2016-04-28	FDA/CFSAN	NA	2009	Peru	NA
GCA_001634125.1	PRJNA245882	SAMN04145918	2016-04-28	FDA/CFSAN	NA	2009	Peru	NA
GCA_001634135.1	PRJNA245882	SAMN04145915	2016-04-28	FDA/CFSAN	NA	2009	Peru	NA
GCA_001634165.1	PRJNA245882	SAMN04145916	2016-04-28	FDA/CFSAN	NA	2009	Peru	NA
GCA_001634185.1	PRJNA245882	SAMN04145919	2016-04-28	FDA/CFSAN	NA	2009	Peru	NA
GCA_001634205.1	PRJNA245882	SAMN04145920	2016-04-28	FDA/CFSAN	NA	2009	Peru	NA
GCA_001634215.1	PRJNA245882	SAMN04145921	2016-04-28	FDA/CFSAN	NA	2009	Peru	NA
GCA_001634245.1	PRJNA245882	SAMN04145924	2016-04-28	FDA/CFSAN	NA	2009	Peru	NA
GCA_001636035.1	PRJNA280138	SAMN03457164	2016-05-02	Food-borne Pathogen Omics Research Center, FORC	NA	2015	South Korea	NA
GCA_001682175.1	PRJNA286197	SAMN03766034	2016-07-08	FENG XU	NA	2011	NA	stool
GCA_001695935.1	PRJNA245882	SAMN03941063	2016-07-28	FDA/CFSAN	NA	2002	Spain	NA
GCA_001695945.1	PRJNA245882	SAMN03941062	2016-07-28	FDA/CFSAN	NA	2004	Spain	human
GCA_001695955.1	PRJNA245882	SAMN03941060	2016-07-28	FDA/CFSAN	NA	1998	Spain	human
GCA_001695995.1	PRJNA245882	SAMN03941061	2016-07-28	FDA/CFSAN	NA	1999	Spain	human
GCA_001696005.1	PRJNA245882	SAMN03941064	2016-07-28	FDA/CFSAN	NA	2003	Spain	NA
GCA_001696015.1	PRJNA245882	SAMN03941065	2016-07-28	FDA/CFSAN	NA	1997	Peru	human
GCA_001696055.1	PRJNA245882	SAMN03941066	2016-07-28	FDA/CFSAN	NA	1999	Peru	human
GCA_001696065.1	PRJNA245882	SAMN03941069	2016-07-28	FDA/CFSAN	NA	2004	USA	NA
GCA_001696085.1	PRJNA245882	SAMN03941068	2016-07-28	FDA/CFSAN	NA	2004	USA	NA
GCA_001696115.1	PRJNA245882	SAMN03941067	2016-07-28	FDA/CFSAN	NA	2004	USA	food
GCA_001696135.1	PRJNA245882	SAMN03941071	2016-07-28	FDA/CFSAN	NA	2004	USA	NA
GCA_001696145.1	PRJNA245882	SAMN03941072	2016-07-28	FDA/CFSAN	NA	2004	USA	NA
GCA_001696155.1	PRJNA245882	SAMN03941070	2016-07-28	FDA/CFSAN	NA	2004	USA	NA
GCA_001696165.1	PRJNA245882	SAMN03941073	2016-07-28	FDA/CFSAN	NA	2004	USA	NA
GCA_001696215.1	PRJNA245882	SAMN03941074	2016-07-28	FDA/CFSAN	NA	2004	USA	NA
GCA_001696225.1	PRJNA245882	SAMN03941075	2016-07-28	FDA/CFSAN	NA	2004	USA	NA
GCA_001700835.1	PRJNA274308	SAMN03325855	2016-08-09	Shanghai Ocean University	NA	2011	China	NA
GCA_001704915.1	PRJNA335428	SAMN05442492	2016-08-14	PLNW	NA	1997	USA	Oyster
GCA_001707995.1	PRJNA324112	SAMN05195240	2016-08-18	Texas A&M University - Corpus Christi	NA	2007	Sweden	NA
GCA_001720365.1	PRJNA339460	SAMN05591502	2016-09-02	Texas A&M - Corpus Christi	NA	2010	Sweden	stool
GCA_001726165.1	PRJNA273159	SAMN03358816	2016-09-15	FDA Center for Food Safety and Applied Nutrition	O10:KUT	2007	USA	food
GCA_001726175.1	PRJNA273159	SAMN03358817	2016-09-15	FDA Center for Food Safety and Applied Nutrition	O1:KUT	2007	USA	food
GCA_001726185.1	PRJNA273159	SAMN02368225	2016-09-15	FDA Center for Food Safety and Applied Nutrition	O10:KUT	2007	USA	food
GCA_001726195.1	PRJNA273159	SAMN02368224	2016-09-15	FDA Center for Food Safety and Applied Nutrition	O10:KUT	2007	USA	food
GCA_001726245.1	PRJNA273159	SAMN02368226	2016-09-15	FDA Center for Food Safety and Applied Nutrition	O4:K8	2007	USA	food
GCA_001726255.1	PRJNA273159	SAMN02368227	2016-09-15	FDA Center for Food Safety and Applied Nutrition	O4:K10	2007	USA	food
GCA_001726265.1	PRJNA273159	SAMN02368223	2016-09-15	FDA Center for Food Safety and Applied Nutrition	O10:KUT	2007	USA	food
GCA_001726275.1	PRJNA273159	SAMN02368229	2016-09-15	FDA Center for Food Safety and Applied Nutrition	O4:KUT	2007	USA	food
GCA_001726325.1	PRJNA273159	SAMN02368232	2016-09-15	FDA Center for Food Safety and Applied Nutrition	O11:KUT	2007	USA	food
GCA_001726335.1	PRJNA273159	SAMN02368231	2016-09-15	FDA Center for Food Safety and Applied Nutrition	O4:K8	2007	USA	food
GCA_001726345.1	PRJNA273159	SAMN02368228	2016-09-15	FDA Center for Food Safety and Applied Nutrition	O4:K9	2007	USA	food
GCA_001726355.1	PRJNA273159	SAMN02368230	2016-09-15	FDA Center for Food Safety and Applied Nutrition	O5:KUT	2007	USA	food
GCA_001726405.1	PRJNA273159	SAMN02368233	2016-09-15	FDA Center for Food Safety and Applied Nutrition	O1:KUT	2007	USA	food
GCA_001726415.1	PRJNA273159	SAMN02368234	2016-09-15	FDA Center for Food Safety and Applied Nutrition	O1:KUT	2007	USA	food
GCA_001726435.1	PRJNA273159	SAMN02368236	2016-09-15	FDA Center for Food Safety and Applied Nutrition	O3:KUT	2007	USA	food
GCA_001726445.1	PRJNA273159	SAMN02368235	2016-09-15	FDA Center for Food Safety and Applied Nutrition	O10:KUT	2007	USA	food
GCA_001726485.1	PRJNA273159	SAMN03358818	2016-09-15	FDA Center for Food Safety and Applied Nutrition	O10:KUT	2007	USA	food
GCA_001726495.1	PRJNA273159	SAMN02368237	2016-09-15	FDA Center for Food Safety and Applied Nutrition	O5:KUT	2007	USA	food
GCA_001726515.1	PRJNA273159	SAMN02368238	2016-09-15	FDA Center for Food Safety and Applied Nutrition	O4:K8	2007	USA	food
GCA_001726535.1	PRJNA273159	SAMN03358819	2016-09-15	FDA Center for Food Safety and Applied Nutrition	O8:KUT	2007	USA	food
GCA_001726565.1	PRJNA273159	SAMN02368239	2016-09-15	FDA Center for Food Safety and Applied Nutrition	O3:KUT	2007	USA	food
GCA_001726575.1	PRJNA273159	SAMN02368240	2016-09-15	FDA Center for Food Safety and Applied Nutrition	O3:KUT	2007	USA	food
GCA_001726595.1	PRJNA273159	SAMN02368241	2016-09-15	FDA Center for Food Safety and Applied Nutrition	O3:KUT	2007	USA	food
GCA_001726615.1	PRJNA273159	SAMN02368242	2016-09-15	FDA Center for Food Safety and Applied Nutrition	O3:KUT	2007	USA	food
GCA_001726645.1	PRJNA273159	SAMN02368244	2016-09-15	FDA Center for Food Safety and Applied Nutrition	O3:KUT	2007	USA	food
GCA_001726655.1	PRJNA273159	SAMN02368243	2016-09-15	FDA Center for Food Safety and Applied Nutrition	O3:KUT	2007	USA	food
GCA_001726685.1	PRJNA273159	SAMN03358820	2016-09-15	FDA Center for Food Safety and Applied Nutrition	O5:KUT	2007	USA	food
GCA_001726695.1	PRJNA273159	SAMN02368245	2016-09-15	FDA Center for Food Safety and Applied Nutrition	O10:KUT	2007	USA	food
GCA_001726725.1	PRJNA273159	SAMN02368247	2016-09-15	FDA Center for Food Safety and Applied Nutrition	O1:KUT	2007	USA	food
GCA_001726735.1	PRJNA273159	SAMN02368248	2016-09-15	FDA Center for Food Safety and Applied Nutrition	O4:KUT	2007	USA	food
GCA_001726755.1	PRJNA273159	SAMN02368250	2016-09-15	FDA Center for Food Safety and Applied Nutrition	O5:KUT	2007	USA	food
GCA_001726775.1	PRJNA273159	SAMN02368251	2016-09-15	FDA Center for Food Safety and Applied Nutrition	O4:K34	2007	USA	food
GCA_001726805.1	PRJNA273159	SAMN02368252	2016-09-15	FDA Center for Food Safety and Applied Nutrition	O8:KUT	2007	USA	food
GCA_001726815.1	PRJNA273159	SAMN02368253	2016-09-15	FDA Center for Food Safety and Applied Nutrition	O8:KUT	2007	USA	food
GCA_001726845.1	PRJNA273159	SAMN02368254	2016-09-15	FDA Center for Food Safety and Applied Nutrition	O8:KUT	2007	USA	food
GCA_001726855.1	PRJNA273159	SAMN02368256	2016-09-15	FDA Center for Food Safety and Applied Nutrition	O8:K70	2007	USA	food
GCA_001726885.1	PRJNA273159	SAMN02368255	2016-09-15	FDA Center for Food Safety and Applied Nutrition	O6:KUT	2007	USA	food
GCA_001726895.1	PRJNA273159	SAMN02368257	2016-09-15	FDA Center for Food Safety and Applied Nutrition	O8:K70	2007	USA	food
GCA_001726915.1	PRJNA273159	SAMN02368259	2016-09-15	FDA Center for Food Safety and Applied Nutrition	O3:K5	2007	Canada	food
GCA_001726935.1	PRJNA273159	SAMN03358821	2016-09-15	FDA Center for Food Safety and Applied Nutrition	O11:KUT	2007	Canada	food
GCA_001726965.1	PRJNA273159	SAMN03358822	2016-09-15	FDA Center for Food Safety and Applied Nutrition	O3:K5	2007	Canada	food
GCA_001726975.1	PRJNA273159	SAMN03358823	2016-09-15	FDA Center for Food Safety and Applied Nutrition	O3:K5	2007	Canada	food
GCA_001726985.1	PRJNA273159	SAMN02368261	2016-09-15	FDA Center for Food Safety and Applied Nutrition	O3:K5	2007	Canada	food
GCA_001727025.1	PRJNA273159	SAMN02368263	2016-09-15	FDA Center for Food Safety and Applied Nutrition	O3:K5	2007	Canada	food
GCA_001727045.1	PRJNA273159	SAMN02368265	2016-09-15	FDA Center for Food Safety and Applied Nutrition	O11:KUT	2007	USA	food
GCA_001727055.1	PRJNA273159	SAMN03358824	2016-09-15	FDA Center for Food Safety and Applied Nutrition	O3:K5	2007	Canada	food
GCA_001727065.1	PRJNA273159	SAMN02368264	2016-09-15	FDA Center for Food Safety and Applied Nutrition	O11:KUT	2007	Canada	food
GCA_001727105.1	PRJNA273159	SAMN02368266	2016-09-15	FDA Center for Food Safety and Applied Nutrition	O4:K42	2007	USA	food
GCA_001727115.1	PRJNA273159	SAMN02368267	2016-09-15	FDA Center for Food Safety and Applied Nutrition	O11:KUT	2007	USA	food
GCA_001727125.1	PRJNA273159	SAMN02368269	2016-09-15	FDA Center for Food Safety and Applied Nutrition	O10:KUT	2007	USA	food
GCA_001727155.1	PRJNA273159	SAMN02368270	2016-09-15	FDA Center for Food Safety and Applied Nutrition	O3:KUT	2007	USA	food
GCA_001727185.1	PRJNA273159	SAMN02368271	2016-09-15	FDA Center for Food Safety and Applied Nutrition	O1:K20	2007	USA	food
GCA_001727195.1	PRJNA273159	SAMN02368272	2016-09-15	FDA Center for Food Safety and Applied Nutrition	O1:K20	2007	USA	food
GCA_001727205.1	PRJNA273159	SAMN02368273	2016-09-15	FDA Center for Food Safety and Applied Nutrition	O1:K20	2007	USA	food
GCA_001727245.1	PRJNA273159	SAMN03358826	2016-09-15	FDA Center for Food Safety and Applied Nutrition	O5:KUT	2007	USA	food
GCA_001727265.1	PRJNA273159	SAMN02368274	2016-09-15	FDA Center for Food Safety and Applied Nutrition	O5:KUT	2007	USA	food
GCA_001727275.1	PRJNA273159	SAMN03358825	2016-09-15	FDA Center for Food Safety and Applied Nutrition	O5:KUT	2007	USA	food
GCA_001727295.1	PRJNA273159	SAMN02368275	2016-09-15	FDA Center for Food Safety and Applied Nutrition	O5:KUT	2007	USA	food
GCA_001727305.1	PRJNA273159	SAMN02368276	2016-09-15	FDA Center for Food Safety and Applied Nutrition	O1:KUT	2007	USA	food
GCA_001727345.1	PRJNA273159	SAMN02368277	2016-09-15	FDA Center for Food Safety and Applied Nutrition	O1:KUT	2007	USA	food
GCA_001727365.1	PRJNA273159	SAMN02368278	2016-09-15	FDA Center for Food Safety and Applied Nutrition	O1:KUT	2006	USA	human
GCA_001727385.1	PRJNA273159	SAMN02368325	2016-09-15	FDA Center for Food Safety and Applied Nutrition	O4:KUT	2007	USA	human
GCA_001727395.1	PRJNA273159	SAMN02368318	2016-09-15	FDA Center for Food Safety and Applied Nutrition	O1:K20	2007	USA	human
GCA_001727405.1	PRJNA273159	SAMN02368319	2016-09-15	FDA Center for Food Safety and Applied Nutrition	O1:K20	2007	USA	human
GCA_001727415.1	PRJNA273159	SAMN02368317	2016-09-15	FDA Center for Food Safety and Applied Nutrition	O5:KUT	NA	USA	human
GCA_001727465.1	PRJNA273159	SAMN02368326	2016-09-15	FDA Center for Food Safety and Applied Nutrition	O1:KUT	2007	USA	human
GCA_001727475.1	PRJNA273159	SAMN02368316	2016-09-15	FDA Center for Food Safety and Applied Nutrition	O5:K17	NA	USA	human
GCA_001727485.1	PRJNA273159	SAMN02368315	2016-09-15	FDA Center for Food Safety and Applied Nutrition	O4:K63	2007	USA	human
GCA_001727505.1	PRJNA273159	SAMN02368314	2016-09-15	FDA Center for Food Safety and Applied Nutrition	O4:K9	2007	USA	human
GCA_001727545.1	PRJNA273159	SAMN02368313	2016-09-15	FDA Center for Food Safety and Applied Nutrition	O5:KUT	2007	USA	human
GCA_001727565.1	PRJNA273159	SAMN02368328	2016-09-15	FDA Center for Food Safety and Applied Nutrition	O4:KUT	2007	USA	human
GCA_001727575.1	PRJNA273159	SAMN02368312	2016-09-15	FDA Center for Food Safety and Applied Nutrition	O4:K12	2007	USA	human
GCA_001727585.1	PRJNA273159	SAMN02368324	2016-09-15	FDA Center for Food Safety and Applied Nutrition	O4:K12	2007	USA	human
GCA_001727625.1	PRJNA273159	SAMN02368311	2016-09-15	FDA Center for Food Safety and Applied Nutrition	O4:K12	2007	USA	human
GCA_001727645.1	PRJNA273159	SAMN03358834	2016-09-15	FDA Center for Food Safety and Applied Nutrition	O1:KUT	2007	USA	human
GCA_001727655.1	PRJNA273159	SAMN02368310	2016-09-15	FDA Center for Food Safety and Applied Nutrition	O1:KUT	NA	USA	human
GCA_001727665.1	PRJNA273159	SAMN02368320	2016-09-15	FDA Center for Food Safety and Applied Nutrition	O4:K12	NA	USA	human
GCA_001727705.1	PRJNA273159	SAMN02368329	2016-09-15	FDA Center for Food Safety and Applied Nutrition	O1:KUT	2007	USA	human
GCA_001727725.1	PRJNA273159	SAMN02368279	2016-09-15	FDA Center for Food Safety and Applied Nutrition	O1:K33	2006	USA	human
GCA_001727735.1	PRJNA273159	SAMN02368280	2016-09-15	FDA Center for Food Safety and Applied Nutrition	O3:K39	2006	USA	human
GCA_001727745.1	PRJNA273159	SAMN02368281	2016-09-15	FDA Center for Food Safety and Applied Nutrition	O3:KUT	2006	USA	human
GCA_001727775.1	PRJNA273159	SAMN02368282	2016-09-15	FDA Center for Food Safety and Applied Nutrition	O5:KUT	2006	USA	human
GCA_001727805.1	PRJNA273159	SAMN03358827	2016-09-15	FDA Center for Food Safety and Applied Nutrition	O10:KUT	2006	USA	human
GCA_001727815.1	PRJNA273159	SAMN03358828	2016-09-15	FDA Center for Food Safety and Applied Nutrition	O3:K6	2006	USA	human
GCA_001727825.1	PRJNA273159	SAMN03358829	2016-09-15	FDA Center for Food Safety and Applied Nutrition	O3:K6	2006	USA	human
GCA_001727845.1	PRJNA273159	SAMN02368283	2016-09-15	FDA Center for Food Safety and Applied Nutrition	O10:KUT	2006	USA	human
GCA_001727885.1	PRJNA273159	SAMN02368284	2016-09-15	FDA Center for Food Safety and Applied Nutrition	O4:KUT	2006	USA	human
GCA_001727895.1	PRJNA273159	SAMN03358830	2016-09-15	FDA Center for Food Safety and Applied Nutrition	O4:K12	2006	USA	human
GCA_001727915.1	PRJNA273159	SAMN02368287	2016-09-15	FDA Center for Food Safety and Applied Nutrition	O5:KUT	2006	USA	human
GCA_001727925.1	PRJNA273159	SAMN02368286	2016-09-15	FDA Center for Food Safety and Applied Nutrition	O5:K17	2006	USA	human
GCA_001727965.1	PRJNA273159	SAMN03358831	2016-09-15	FDA Center for Food Safety and Applied Nutrition	O8:K41	2006	USA	human
GCA_001727975.1	PRJNA273159	SAMN02368288	2016-09-15	FDA Center for Food Safety and Applied Nutrition	O8:K41	2006	USA	human
GCA_001727995.1	PRJNA273159	SAMN02368290	2016-09-15	FDA Center for Food Safety and Applied Nutrition	O5:K47	2006	USA	human
GCA_001728005.1	PRJNA273159	SAMN02368289	2016-09-15	FDA Center for Food Safety and Applied Nutrition	O3:K6	2007	USA	human
GCA_001728045.1	PRJNA273159	SAMN02368291	2016-09-15	FDA Center for Food Safety and Applied Nutrition	O5:K17	2007	USA	human
GCA_001728065.1	PRJNA273159	SAMN02368292	2016-09-15	FDA Center for Food Safety and Applied Nutrition	O5:KUT	2007	USA	human
GCA_001728085.1	PRJNA273159	SAMN02368293	2016-09-15	FDA Center for Food Safety and Applied Nutrition	O4:K4	2006	USA	human
GCA_001728095.1	PRJNA273159	SAMN02368294	2016-09-15	FDA Center for Food Safety and Applied Nutrition	O6:K18	2007	USA	human
GCA_001728125.1	PRJNA273159	SAMN02368295	2016-09-15	FDA Center for Food Safety and Applied Nutrition	O1:KUT	2007	USA	human
GCA_001728135.1	PRJNA273159	SAMN02368297	2016-09-15	FDA Center for Food Safety and Applied Nutrition	O4:K53	2006	USA	human
GCA_001728155.1	PRJNA273159	SAMN02368298	2016-09-15	FDA Center for Food Safety and Applied Nutrition	O1:KUT	2006	USA	human
GCA_001728175.1	PRJNA273159	SAMN02368299	2016-09-15	FDA Center for Food Safety and Applied Nutrition	O1:KUT	2006	USA	human
GCA_001728205.1	PRJNA273159	SAMN02368300	2016-09-15	FDA Center for Food Safety and Applied Nutrition	O3:K6	2007	USA	human
GCA_001728215.1	PRJNA273159	SAMN02368301	2016-09-15	FDA Center for Food Safety and Applied Nutrition	O5:KUT	2007	USA	human
GCA_001728235.1	PRJNA273159	SAMN02368302	2016-09-15	FDA Center for Food Safety and Applied Nutrition	O5:KUT	2007	USA	human
GCA_001728255.1	PRJNA273159	SAMN02368303	2016-09-15	FDA Center for Food Safety and Applied Nutrition	O1:K56	2007	USA	human
GCA_001728275.1	PRJNA273159	SAMN02368304	2016-09-15	FDA Center for Food Safety and Applied Nutrition	O3:K56	2007	USA	human
GCA_001728295.1	PRJNA273159	SAMN02368305	2016-09-15	FDA Center for Food Safety and Applied Nutrition	O3:KUT	2007	USA	human
GCA_001728325.1	PRJNA273159	SAMN02368306	2016-09-15	FDA Center for Food Safety and Applied Nutrition	O3:KUT	2007	USA	human
GCA_001728335.1	PRJNA273159	SAMN02368307	2016-09-15	FDA Center for Food Safety and Applied Nutrition	O11:KUT	2007	USA	human
GCA_001728345.1	PRJNA273159	SAMN02368308	2016-09-15	FDA Center for Food Safety and Applied Nutrition	O1:KUT	NA	USA	human
GCA_001728375.1	PRJNA273159	SAMN03358832	2016-09-15	FDA Center for Food Safety and Applied Nutrition	O5:KUT	2007	USA	human
GCA_001728405.1	PRJNA273159	SAMN02368309	2016-09-15	FDA Center for Food Safety and Applied Nutrition	O4:K12	2007	USA	human
GCA_001728415.1	PRJNA273159	SAMN03358833	2016-09-15	FDA Center for Food Safety and Applied Nutrition	O4:K12	2007	USA	human
GCA_001728425.1	PRJNA273159	SAMN02368321	2016-09-15	FDA Center for Food Safety and Applied Nutrition	O4:K8	2007	USA	human
GCA_001728465.1	PRJNA273159	SAMN02368322	2016-09-15	FDA Center for Food Safety and Applied Nutrition	O4:K12	2007	USA	human
GCA_001728485.1	PRJNA273159	SAMN02368323	2016-09-15	FDA Center for Food Safety and Applied Nutrition	O4:K12	2007	USA	human
GCA_001728495.1	PRJNA273159	SAMN02368330	2016-09-15	FDA Center for Food Safety and Applied Nutrition	O4:K8	2007	USA	human
GCA_001728505.1	PRJNA273159	SAMN02368332	2016-09-15	FDA Center for Food Safety and Applied Nutrition	O4:KUT	2007	USA	human
GCA_001728545.1	PRJNA273159	SAMN02368331	2016-09-15	FDA Center for Food Safety and Applied Nutrition	O4:KUT	NA	USA	human
GCA_001728565.1	PRJNA273159	SAMN03358835	2016-09-15	FDA Center for Food Safety and Applied Nutrition	O6:K18	2007	USA	human
GCA_001728575.1	PRJNA273159	SAMN02368335	2016-09-15	FDA Center for Food Safety and Applied Nutrition	O4:K63	NA	USA	human
GCA_001728585.1	PRJNA273159	SAMN02368333	2016-09-15	FDA Center for Food Safety and Applied Nutrition	O4:K12	2007	USA	human
GCA_001728625.1	PRJNA273159	SAMN02368334	2016-09-15	FDA Center for Food Safety and Applied Nutrition	O4:K68	2007	USA	human
GCA_001728645.1	PRJNA273159	SAMN02368336	2016-09-15	FDA Center for Food Safety and Applied Nutrition	O11:KUT	2007	USA	human
GCA_001728655.1	PRJNA273159	SAMN03358836	2016-09-15	FDA Center for Food Safety and Applied Nutrition	O10:KUT	2007	USA	human
GCA_001728665.1	PRJNA273159	SAMN03358837	2016-09-15	FDA Center for Food Safety and Applied Nutrition	O10:KUT	2007	USA	human
GCA_001728695.1	PRJNA273159	SAMN02368339	2016-09-15	FDA Center for Food Safety and Applied Nutrition	O4:K13	2007	USA	human
GCA_001728725.1	PRJNA273159	SAMN02368340	2016-09-15	FDA Center for Food Safety and Applied Nutrition	O5:K30	2007	USA	human
GCA_001728745.1	PRJNA273159	SAMN03358838	2016-09-15	FDA Center for Food Safety and Applied Nutrition	O4:K12	NA	USA	human
GCA_001728755.1	PRJNA273159	SAMN03358839	2016-09-15	FDA Center for Food Safety and Applied Nutrition	O1:KUT	2007	USA	human
GCA_001758605.1	PRJNA284329	SAMN03701448	2016-10-11	Food-borne Pathogen Omics Research Center, FORC	NA	2014	South Korea	patient
GCA_001856035.1	PRJNA324078	SAMN05194681	2016-10-28	Texas A&M University - Corpus Christi	NA	2006	Mozambique	NA
GCA_001856105.1	PRJNA328962	SAMN05386387	2016-10-28	CIAD, A.C.	NA	2005	Mexico	NA
GCA_001879585.1	PRJNA301198	SAMN04241617	2016-11-16	Food-borne Pathogen Omics Research Center, FORC	NA	NA	South Korea	Crab Marinated in Soy Sauce
GCA_001887055.1	PRJNA303095	SAMN04285689	2016-11-28	Food-borne Pathogen Omics Research Center, FORC	NA	NA	South Korea	sea-bass
GCA_001895345.1	PRJNA350230	SAMN05935533	2016-12-09	Guangdong CDC	NA	2015	China	stool
GCA_001895355.1	PRJNA350230	SAMN05935541	2016-12-09	Guangdong CDC	NA	2015	China	stool
GCA_001895365.1	PRJNA350230	SAMN05935538	2016-12-09	Guangdong CDC	NA	2012	China	stool
GCA_001895425.1	PRJNA350230	SAMN05935534	2016-12-09	Guangdong CDC	NA	2008	China	stool
GCA_001895435.1	PRJNA350230	SAMN05935536	2016-12-09	Guangdong CDC	NA	2010	China	stool
GCA_001895445.1	PRJNA350230	SAMN05935537	2016-12-09	Guangdong CDC	NA	2009	China	stool
GCA_001895465.1	PRJNA350230	SAMN05935539	2016-12-09	Guangdong CDC	NA	2013	China	stool
GCA_001895505.1	PRJNA350230	SAMN05935522	2016-12-09	Guangdong CDC	NA	2010	China	stool
GCA_001895515.1	PRJNA350230	SAMN05935527	2016-12-09	Guangdong CDC	NA	2013	China	stool
GCA_001895525.1	PRJNA350230	SAMN05935532	2016-12-09	Guangdong CDC	NA	2009	China	stool
GCA_001895535.1	PRJNA350230	SAMN05935531	2016-12-09	Guangdong CDC	NA	2009	China	stool
GCA_001895585.1	PRJNA350230	SAMN05935525	2016-12-09	Guangdong CDC	NA	2014	China	stool
GCA_001895595.1	PRJNA350230	SAMN05935535	2016-12-09	Guangdong CDC	NA	2010	China	stool
GCA_001895615.1	PRJNA350230	SAMN05935523	2016-12-09	Guangdong CDC	NA	2008	China	stool
GCA_001895635.1	PRJNA350230	SAMN05935540	2016-12-09	Guangdong CDC	NA	2009	China	stool
GCA_001895665.1	PRJNA350230	SAMN05935524	2016-12-09	Guangdong CDC	NA	2008	China	stool
GCA_001895685.1	PRJNA350230	SAMN05935528	2016-12-09	Guangdong CDC	NA	2014	China	stool
GCA_001895695.1	PRJNA350230	SAMN05935529	2016-12-09	Guangdong CDC	NA	2013	China	stool
GCA_001895705.1	PRJNA350230	SAMN05935526	2016-12-09	Guangdong CDC	NA	2010	China	stool
GCA_001895745.1	PRJNA350230	SAMN05935530	2016-12-09	Guangdong CDC	NA	2009	China	stool
GCA_001901565.1	PRJNA341720	SAMN05727869	2016-12-12	Centro de Investigacion Cientifica y de Educacion Superior de Ensenada Baja California	NA	1998	Mexico	clinical
GCA_001913695.1	PRJNA357546	SAMN06143023	2016-12-21	Guangdong Institute of Microbiology	NA	2012	China	shrimp
GCA_001913735.1	PRJNA357947	SAMN06162268	2016-12-21	Guangdong Institute of Microbiology	NA	2011	China	feces
GCA_001913745.1	PRJNA357986	SAMN06163187	2016-12-21	Guangdong Institute of Microbiology	NA	2011	China	feces
GCA_001913775.1	PRJNA358142	SAMN06166873	2016-12-21	Guangdong Institute of Microbiology	NA	2011	China	feces
GCA_001913785.1	PRJNA357878	SAMN06161545	2016-12-21	Guangdong Institute of Microbiology	NA	2013	China	fish
GCA_001921805.1	PRJNA358320	SAMN06169820	2016-12-24	Guangdong Institute of Microbiology	NA	2011	China	feces
GCA_001951115.1	PRJNA352377	SAMN05977307	2017-01-13	Cefas	NA	2004	Norway	wound
GCA_001975475.1	PRJNA273159	SAMN02368268	2017-01-30	FDA Center for Food Safety and Applied Nutrition	O4:K37	2007	USA	food
GCA_001996365.2	PRJNA355061	SAMN06061934	2019-09-03	Monash University Malaysia	NA	2016	Malaysia	shrimp pond
GCA_001998785.1	PRJNA245882	SAMN06076928	2017-02-13	FDA/CFSAN	NA	1951	Japan	NA
GCA_002013995.1	PRJNA355206	SAMN06066407	2017-03-03	Monash University Malaysia	NA	2016	Malaysia	aquaculture pond
GCA_002014005.1	PRJNA355210	SAMN06066420	2017-03-03	Monash University Malaysia	NA	2016	Malaysia	aquaculture pond
GCA_002014015.1	PRJNA355220	SAMN06066439	2017-03-03	Monash University Malaysia	NA	2016	Malaysia	aquaculture pond
GCA_002014055.1	PRJNA355216	SAMN06066428	2017-03-03	Monash University Malaysia	NA	2016	Malaysia	aquaculture pond
GCA_002018535.1	PRJNA345108	SAMN05858282	2017-03-06	Universidad Autonoma de Chile	NA	2015	Chile	NA
GCA_002018555.1	PRJNA345109	SAMN05858283	2017-03-06	Universidad Autonoma de Chile	NA	2015	Chile	NA
GCA_002018565.1	PRJNA345098	SAMN05858272	2017-03-06	Universidad Autonoma de Chile	NA	2005	Chile	NA
GCA_002018615.1	PRJNA345107	SAMN05858281	2017-03-06	Universidad Autonoma de Chile	NA	2015	Chile	NA
GCA_002018625.1	PRJNA345099	SAMN05858273	2017-03-06	Universidad Autonoma de Chile	NA	2024	Chile	sample from a sick person
GCA_002018635.1	PRJNA345101	SAMN05858275	2017-03-06	Universidad Autonoma de Chile	NA	2014	Chile	NA
GCA_002018645.1	PRJNA345100	SAMN05858274	2017-03-06	Universidad Autonoma de Chile	NA	2013	Chile	NA
GCA_002018695.1	PRJNA345106	SAMN05858280	2017-03-06	Universidad Autonoma de Chile	NA	2014	Chile	NA
GCA_002018705.1	PRJNA345104	SAMN05858278	2017-03-06	Universidad Autonoma de Chile	NA	2014	Chile	NA
GCA_002018725.1	PRJNA345103	SAMN05858277	2017-03-06	Universidad Autonoma de Chile	NA	2014	Chile	NA
GCA_002018735.1	PRJNA345102	SAMN05858276	2017-03-06	Universidad Autonoma de Chile	NA	2014	Chile	NA
GCA_002018775.1	PRJNA345105	SAMN05858279	2017-03-06	Universidad Autonoma de Chile	NA	2014	Chile	NA
GCA_002072835.1	PRJNA245882	SAMN06115936	2017-03-28	FDA/CFSAN	NA	2013	USA	human
GCA_002072845.1	PRJNA245882	SAMN02741353	2017-03-28	FDA/CFSAN	O4:K12	1982	USA	environment
GCA_002072875.1	PRJNA245882	SAMN06115931	2017-03-28	FDA/CFSAN	NA	2013	USA	human
GCA_002072885.1	PRJNA245882	SAMN02741352	2017-03-28	FDA/CFSAN	O4:KUT	1990	USA	environment
GCA_002072915.1	PRJNA245882	SAMN03945127	2017-03-28	FDA/CFSAN	NA	1992	USA	NA
GCA_002072925.1	PRJNA245882	SAMN01816334	2017-03-28	FDA/CFSAN	NA	1998	USA	Atlantic coast
GCA_002072975.1	PRJNA280664	SAMN03465090	2017-03-29	Technische Universitaet Dresden, Medical Faculty 'Carl Gustav Carus'	NA	1995	Germany	NA
GCA_002072985.1	PRJNA280792	SAMN03470168	2017-03-28	Technische Universitaet Dresden, Medical Faculty 'Carl Gustav Carus'	NA	1995	Germany	NA
GCA_002073005.1	PRJNA280796	SAMN03470181	2017-03-28	Technische Universitaet Dresden, Medical Faculty 'Carl Gustav Carus'	NA	2011	Germany	NA
GCA_002073025.1	PRJNA280794	SAMN03470171	2017-03-28	Technische Universitaet Dresden, Medical Faculty 'Carl Gustav Carus'	NA	2009	Germany	NA
GCA_002073775.2	PRJNA231221	SAMN04875528	2018-03-02	University of Maryland School of Medicine Institute for Genome Sciences (IGS) - sequencing center	NA	1996	India	human
GCA_002114585.1	PRJNA378440	SAMN06546663	2017-04-28	UT Southwestern Medical Center	NA	2012	Viet Nam	stomach
GCA_002114595.1	PRJNA378439	SAMN06546662	2017-04-28	UT Southwestern Medical Center	NA	2012	Viet Nam	hemolymph
GCA_002114605.1	PRJNA378441	SAMN06546664	2017-04-28	UT Southwestern Medical Center	NA	2013	Mexico	hepatopancrease
GCA_002144515.1	PRJNA327110	SAMN05301360	2017-05-16	Health Canada	NA	NA	Canada	unknown
GCA_002144535.1	PRJNA327110	SAMN05301458	2017-05-16	Health Canada	NA	NA	Canada	unknown
GCA_002144555.1	PRJNA327110	SAMN05301461	2017-05-16	Health Canada	NA	NA	Canada	unknown
GCA_002144575.1	PRJNA327110	SAMN05301460	2017-05-16	Health Canada	NA	NA	Canada	unknown
GCA_002144585.1	PRJNA327110	SAMN05301462	2017-05-16	Health Canada	NA	NA	NA	unknown
GCA_002144625.1	PRJNA327110	SAMN05301509	2017-05-16	Health Canada	NA	NA	Canada	Mollusc
GCA_002144645.1	PRJNA378314	SAMN06490120	2017-05-16	UT Southwestern Medical Center	NA	2013	Viet Nam	stomach
GCA_002150155.1	PRJNA356370	SAMN06112607	2017-05-19	Guangdong Institute of Microbiology	NA	2013	China	Stewed chicken
GCA_002150175.1	PRJNA356223	SAMN06110496	2017-05-19	Guangdong Institute of Microbiology	NA	2013	China	Stewed chicken
GCA_002150185.1	PRJNA356218	SAMN06110481	2017-05-19	Guangdong Institute of Microbiology, State Key Laboratory of Applied Microbiology Southern China; Guangdong Provincial Key Laboratory of Microbial Culture Collection and Application, Guangdong Open Laboratory of Applied Microbiology	NA	2013	China	Stewed meat
GCA_002150315.1	PRJNA357020	SAMN06131432	2017-05-19	Guangdong Institute of Microbiology	NA	2013	China	Roast duck
GCA_002150335.1	PRJNA356926	SAMN06130233	2017-05-19	Guangdong Institute of Microbiology	NA	2013	China	Cold noodle
GCA_002150465.1	PRJNA358262	SAMN06169655	2017-05-19	Guangdong Institute of Microbiology	NA	2011	China	feces
GCA_002153875.1	PRJNA357157	SAMN06134384	2017-05-22	Guangdong Institute of Microbiology	NA	2013	China	shrimp
GCA_002153895.1	PRJNA357192	SAMN06134688	2017-05-22	Guangdong Institute of Microbiology	NA	2012	China	Frozen shrimp
GCA_002153925.1	PRJNA357125	SAMN06133346	2017-05-22	Guangdong Institute of Microbiology	NA	2013	China	Plain boiled chicken
GCA_002153945.1	PRJNA356833	SAMN06127921	2017-05-22	Guangdong Institute of Microbiology	NA	2013	China	Cold noodle
GCA_002153975.1	PRJNA357686	SAMN06158907	2017-05-22	Guangdong Institute of Microbiology	NA	2013	China	Grouper fish
GCA_002154015.1	PRJNA357352	SAMN06140976	2017-05-22	Guangdong Institute of Microbiology	NA	2013	China	Grouper fish
GCA_002154055.1	PRJNA357868	SAMN06161405	2017-05-22	Guangdong Institute of Microbiology	NA	2013	China	shrimp
GCA_002198055.1	PRJNA245882	SAMN03945131	2017-06-19	FDA/CFSAN	NA	2012	USA	human
GCA_002198075.1	PRJNA245882	SAMN03945132	2017-06-19	FDA/CFSAN	NA	2012	USA	human
GCA_002198135.1	PRJNA245882	SAMN03945135	2017-06-19	FDA/CFSAN	NA	2012	USA	human
GCA_002198175.1	PRJNA245882	SAMN03945136	2017-06-19	FDA/CFSAN	NA	2012	USA	human
GCA_002198185.1	PRJNA245882	SAMN03945137	2017-06-19	FDA/CFSAN	NA	2012	USA	human
GCA_002198195.1	PRJNA245882	SAMN03945129	2017-06-19	FDA/CFSAN	NA	2007	USA	human
GCA_002198215.1	PRJNA245882	SAMN03945128	2017-06-19	FDA/CFSAN	NA	2007	USA	human
GCA_002198255.1	PRJNA245882	SAMN03945139	2017-06-19	FDA/CFSAN	NA	2011	USA	human
GCA_002198275.1	PRJNA245882	SAMN03945130	2017-06-19	FDA/CFSAN	NA	2012	USA	human
GCA_002198295.1	PRJNA245882	SAMN03945133	2017-06-19	FDA/CFSAN	NA	2012	USA	human
GCA_002198305.1	PRJNA245882	SAMN03945138	2017-06-19	FDA/CFSAN	NA	2006	USA	human
GCA_002198335.1	PRJNA245882	SAMN03945134	2017-06-19	FDA/CFSAN	NA	2012	USA	human
GCA_002198355.1	PRJNA245882	SAMN03945143	2017-06-19	FDA/CFSAN	NA	2012	USA	human
GCA_002198375.1	PRJNA245882	SAMN03945140	2017-06-19	FDA/CFSAN	NA	2012	USA	human
GCA_002198395.1	PRJNA245882	SAMN03945146	2017-06-19	FDA/CFSAN	NA	2012	USA	human
GCA_002198415.1	PRJNA245882	SAMN03945141	2017-06-19	FDA/CFSAN	NA	2012	USA	human
GCA_002198435.1	PRJNA245882	SAMN03945144	2017-06-19	FDA/CFSAN	NA	2012	USA	human
GCA_002198445.1	PRJNA245882	SAMN03945151	2017-06-19	FDA/CFSAN	NA	2012	Spain	human
GCA_002198475.1	PRJNA245882	SAMN03945148	2017-06-19	FDA/CFSAN	NA	2012	Spain	human
GCA_002198485.1	PRJNA245882	SAMN03945142	2017-06-19	FDA/CFSAN	NA	2012	USA	human
GCA_002198515.1	PRJNA245882	SAMN03945145	2017-06-19	FDA/CFSAN	NA	2008	USA	human
GCA_002198525.1	PRJNA245882	SAMN03945147	2017-06-19	FDA/CFSAN	NA	2012	USA	human
GCA_002198555.1	PRJNA245882	SAMN03945149	2017-06-19	FDA/CFSAN	NA	2012	Spain	human
GCA_002198565.1	PRJNA245882	SAMN03945150	2017-06-19	FDA/CFSAN	NA	2012	Spain	human
GCA_002198575.1	PRJNA245882	SAMN03945152	2017-06-19	FDA/CFSAN	NA	2012	Spain	human
GCA_002198615.1	PRJNA245882	SAMN03945153	2017-06-19	FDA/CFSAN	NA	2012	Spain	human
GCA_002209595.1	PRJNA263814	SAMN05578009	2017-06-27	University of New Hampshire	NA	2010	NA	NA
GCA_002209605.1	PRJNA263814	SAMN05578011	2017-06-27	University of New Hampshire	NA	2010	NA	NA
GCA_002209625.1	PRJNA263814	SAMN05578012	2017-06-27	University of New Hampshire	NA	2010	NA	NA
GCA_002209665.1	PRJNA263814	SAMN05578010	2017-06-27	University of New Hampshire	NA	2010	NA	NA
GCA_002209675.1	PRJNA263814	SAMN05578013	2017-06-27	University of New Hampshire	NA	2013	NA	NA
GCA_002209685.1	PRJNA263814	SAMN05578015	2017-06-27	University of New Hampshire	NA	2013	NA	NA
GCA_002209725.2	PRJNA263814	SAMN05579852	2017-07-27	University of New Hampshire	NA	2011	NA	NA
GCA_002209735.1	PRJNA263814	SAMN05578016	2017-06-27	University of New Hampshire	NA	2013	NA	NA
GCA_002209765.1	PRJNA263814	SAMN05578014	2017-06-27	University of New Hampshire	NA	2013	NA	NA
GCA_002209775.1	PRJNA263814	SAMN05578017	2017-06-27	University of New Hampshire	NA	2014	NA	NA
GCA_002209785.1	PRJNA263814	SAMN05578018	2017-06-27	University of New Hampshire	NA	2014	NA	NA
GCA_002210265.1	PRJNA263814	SAMN05578019	2017-06-27	University of New Hampshire	NA	2014	NA	NA
GCA_002220905.1	PRJNA354199	SAMN06042546	2017-07-18	University of New Hampshire	NA	2015	NA	stool
GCA_002220915.1	PRJNA354199	SAMN06042543	2017-07-18	University of New Hampshire	NA	2015	NA	oyster
GCA_002220925.1	PRJNA354199	SAMN06042541	2017-07-18	University of New Hampshire	NA	2007	NA	water
GCA_002220935.1	PRJNA354199	SAMN06042542	2017-07-18	University of New Hampshire	NA	2015	NA	oyster
GCA_002220985.3	PRJNA263814	SAMN06042545	2018-04-19	University of New Hampshire	NA	2011	NA	stool
GCA_002220995.1	PRJNA354199	SAMN06042547	2017-07-18	University of New Hampshire	NA	2015	NA	stool
GCA_002221005.1	PRJNA354199	SAMN06042549	2017-07-18	University of New Hampshire	NA	2015	NA	stool
GCA_002221015.1	PRJNA354199	SAMN06042548	2017-07-18	University of New Hampshire	NA	2015	NA	stool
GCA_002221065.1	PRJNA263814	SAMN06917284	2017-07-18	University of New Hampshire	NA	2015	NA	stool
GCA_002221075.1	PRJNA263814	SAMN06917283	2017-07-18	University of New Hampshire	NA	2011	NA	stool
GCA_002221085.1	PRJNA263814	SAMN06917282	2017-07-18	University of New Hampshire	NA	2013	NA	stool
GCA_002221145.1	PRJNA263814	SAMN06917279	2017-07-18	University of New Hampshire	NA	2013	NA	stool
GCA_002221165.1	PRJNA263814	SAMN06917271	2017-07-18	University of New Hampshire	NA	2013	NA	stool
GCA_002221175.1	PRJNA263814	SAMN06917273	2017-07-18	University of New Hampshire	NA	2013	NA	stool
GCA_002221185.1	PRJNA263814	SAMN06917274	2017-07-18	University of New Hampshire	NA	2013	NA	stool
GCA_002221225.1	PRJNA263814	SAMN06917270	2017-07-18	University of New Hampshire	NA	2013	NA	oyster
GCA_002221245.1	PRJNA263814	SAMN06917277	2017-07-18	University of New Hampshire	NA	2013	NA	oyster
GCA_002221265.1	PRJNA263814	SAMN06917278	2017-07-18	University of New Hampshire	NA	2013	NA	stool
GCA_002221285.1	PRJNA263814	SAMN06917275	2017-07-18	University of New Hampshire	NA	2014	NA	stool
GCA_002221305.1	PRJNA263814	SAMN06917272	2017-07-18	University of New Hampshire	NA	2014	NA	stool
GCA_002221325.1	PRJNA263814	SAMN05713801	2017-07-18	University of New Hampshire	NA	2015	NA	NA
GCA_002221345.1	PRJNA263814	SAMN05713800	2017-07-18	University of New Hampshire	NA	2015	NA	NA
GCA_002221365.1	PRJNA263814	SAMN05713799	2017-07-18	University of New Hampshire	NA	2013	NA	NA
GCA_002221385.1	PRJNA263814	SAMN05713798	2017-07-18	University of New Hampshire	NA	2013	NA	NA
GCA_002221395.1	PRJNA263814	SAMN05713797	2017-07-18	University of New Hampshire	NA	2013	NA	NA
GCA_002221425.1	PRJNA263814	SAMN06917276	2017-07-18	University of New Hampshire	NA	2015	NA	stool
GCA_002238235.1	PRJNA263814	SAMN06917281	2017-07-18	University of New Hampshire	NA	2013	NA	stool
GCA_002504185.1	PRJNA408206	SAMN07680340	2017-10-10	Tianjin Key Laboratory of AQU-ecology and Aquaculture	NA	2012	China	Aquaculture environmental
GCA_002775145.1	PRJNA187508	SAMN08007025	2017-11-15	NOAA Northwest Fisheries Science Center	NA	2008	USA	water from the South Atlantic Bight
GCA_002807115.1	PRJNA263814	SAMN07291586	2017-12-04	University of New Hampshire	NA	2015	USA	NA
GCA_002859065.1	PRJNA423164	SAMN08212046	2018-01-03	CABIN	NA	2014	India	Aquaculture
GCA_002880015.1	PRJNA429067	SAMN08329259	2018-01-15	Monash University	NA	2017	Malaysia	hepatopancreas
GCA_002880025.1	PRJNA429067	SAMN08329262	2018-01-15	Monash University	NA	2017	Malaysia	hepatopancreas
GCA_002880035.1	PRJNA429067	SAMN08329261	2018-01-15	Monash University	NA	2017	Malaysia	hepatopancreas
GCA_002880075.1	PRJNA429067	SAMN08329260	2018-01-15	Monash University	NA	2017	Malaysia	hepatopancreas
GCA_002880085.1	PRJNA429067	SAMN08329258	2018-01-15	Monash University	NA	2017	Malaysia	hepatopancreas
GCA_002880095.1	PRJNA429067	SAMN08329256	2018-01-15	Monash University	NA	2017	Malaysia	hepatopancreas
GCA_002880135.1	PRJNA429067	SAMN08329257	2018-01-15	Monash University	NA	2017	Malaysia	hepatopancreas
GCA_002880155.1	PRJNA429067	SAMN08329255	2018-01-15	Monash University	NA	2017	Malaysia	hepatopancreas
GCA_002880175.1	PRJNA429067	SAMN08329254	2018-01-15	Monash University	NA	2017	Malaysia	hepatopancreas
GCA_002880195.1	PRJNA429067	SAMN08329253	2018-01-15	Monash University	NA	2017	Malaysia	hepatopancreas
GCA_002880215.1	PRJNA429067	SAMN08329252	2018-01-15	Monash University	NA	2017	Malaysia	hepatopancreas
GCA_002880225.1	PRJNA429067	SAMN08329251	2018-01-15	Monash University	NA	2017	Malaysia	hepatopancreas
GCA_002880255.1	PRJNA429067	SAMN08329250	2018-01-15	Monash University	NA	2017	Malaysia	hepatopancreas
GCA_002880275.1	PRJNA429067	SAMN08329249	2018-01-15	Monash University	NA	2017	Malaysia	hepatopancreas
GCA_002880295.1	PRJNA429067	SAMN08329248	2018-01-15	Monash University	NA	2017	Malaysia	hepatopancreas
GCA_002880315.1	PRJNA429067	SAMN08329246	2018-01-15	Monash University	NA	2017	Malaysia	hepatopancreas
GCA_002880335.1	PRJNA429067	SAMN08329247	2018-01-15	Monash University	NA	2017	Malaysia	hepatopancreas
GCA_002880355.1	PRJNA429067	SAMN08329244	2018-01-15	Monash University	NA	2017	Malaysia	hepatopancreas
GCA_002880375.1	PRJNA429067	SAMN08329243	2018-01-15	Monash University	NA	2017	Malaysia	hepatopancreas
GCA_002880385.1	PRJNA429067	SAMN08329245	2018-01-15	Monash University	NA	2017	Malaysia	hepatopancreas
GCA_002880415.1	PRJNA429067	SAMN08329239	2018-01-15	Monash University	NA	2017	Malaysia	Aquaculture pond water
GCA_002880435.1	PRJNA429067	SAMN08329241	2018-01-15	Monash University	NA	2017	Malaysia	Aquaculture pond water
GCA_002880455.1	PRJNA429067	SAMN08329242	2018-01-15	Monash University	NA	2017	Malaysia	hepatopancreas
GCA_002880475.1	PRJNA429067	SAMN08329237	2018-01-15	Monash University	NA	2017	Malaysia	Aquaculture pond water
GCA_002880495.1	PRJNA429067	SAMN08329238	2018-01-15	Monash University	NA	2017	Malaysia	Aquaculture pond water
GCA_002880505.1	PRJNA429067	SAMN08329235	2018-01-15	Monash University	NA	2016	Malaysia	Aquaculture pond water
GCA_002880535.1	PRJNA429067	SAMN08329240	2018-01-15	Monash University	NA	2017	Malaysia	Aquaculture pond water
GCA_002880555.1	PRJNA429067	SAMN08329234	2018-01-15	Monash University	NA	2016	Malaysia	Aquaculture pond water
GCA_002880575.1	PRJNA429067	SAMN08329236	2018-01-15	Monash University	NA	2017	Malaysia	Aquaculture pond water
GCA_002880595.1	PRJNA429067	SAMN08329233	2018-01-15	Monash University	NA	2016	Malaysia	Aquaculture pond water
GCA_002887545.1	PRJNA415212	SAMN07818924	2018-01-17	University of Rhode Island	NA	2015	Thailand	Shrimp farm
GCA_003047085.1	PRJNA448597	SAMN08851398	2018-04-10	Universite de Sherbrooke	NA	NA	Canada	unknown
GCA_003056625.1	PRJNA437555	SAMN08667567	2018-04-18	Lebanese American University	NA	2017	Lebanon	NA
GCA_003056645.1	PRJNA437557	SAMN08667585	2018-04-18	Lebanese American University	NA	2017	Lebanon	NA
GCA_003056665.1	PRJNA437563	SAMN08667664	2018-04-18	Lebanese American University	NA	2017	Lebanon	NA
GCA_003056675.1	PRJNA437553	SAMN08667565	2018-04-18	Lebanese American University	NA	2017	Lebanon	NA
GCA_003056745.1	PRJNA437564	SAMN08667669	2018-04-18	Lebanese American University	NA	2017	Lebanon	NA
GCA_003057295.1	PRJNA437554	SAMN08667566	2018-04-18	Lebanese American University	NA	2017	Lebanon	NA
GCA_003057315.1	PRJNA437561	SAMN08667654	2018-04-18	Lebanese American University	NA	2017	Lebanon	NA
GCA_003076895.1	PRJNA439331	SAMN08744595	2018-05-02	The University of Arizona	NA	2016	Pacific Ocean	NA
GCA_003085735.1	PRJNA371680	SAMN06310878	2018-05-02	Yellow Sea Fisheries Research Institute	NA	2013	China	NA
GCA_003119375.1	PRJNA439331	SAMN08774111	2018-05-11	The University of Arizona	NA	2016	Pacific Ocean	NA
GCA_003174825.1	PRJNA416492	SAMN07956717	2018-05-29	ANSES	NA	2016	Viet Nam	shrimp (food)
GCA_003186355.1	PRJNA422023	SAMN08162841	2018-06-05	Universiti Putra Malaysia	NA	2017	Malaysia	NA
GCA_003186805.1	PRJNA422145	SAMN08166448	2018-06-05	Universiti Putra Malaysia	NA	2017	Malaysia	NA
GCA_003351885.1	PRJNA391392	SAMN07267286	2018-08-01	Dalian Ocean University	NA	2012	China	shrimp
GCA_003408895.1	PRJNA347505	SAMN05890675	2018-08-20	South China University of Technology	NA	2016	China	NA
GCA_003408935.1	PRJNA356142	SAMN06107071	2018-08-20	South China University of Technology	NA	2015	China	NA
GCA_003612695.1	PRJNA404039	SAMN07629020	2018-10-04	Food-borne pathogen Omics Research Center, FORC	NA	2017	South Korea	Unknown
GCA_003612715.1	PRJNA404038	SAMN07629009	2018-10-04	Food-borne Pathogen Omics Research Center, FORC	NA	2017	South Korea	Unknown
GCA_003691525.1	PRJNA487190	SAMN09878947	2018-10-28	Zhejiang Mariculture Research Institute	NA	2016	China	shrimp
GCA_003798505.1	PRJNA423062	SAMN08204774	2018-11-20	Active Teaching NextGenSequencing Group (GCAT-SEEK)	NA	2013	USA	Estuary
GCA_004006515.1	PRJNA487159	SAMN09874427	2019-01-09	Shanghai Ocean University	NA	2012	China	NA
GCA_004028465.1	PRJNA515151	SAMN10761833	2019-01-17	ICDC	NA	2013	China	stool
GCA_004121085.1	PRJNA429067	SAMN10397795	2019-01-30	Monash University	NA	2017	Malaysia	Aquaculture pond water
GCA_004121095.1	PRJNA429067	SAMN10397796	2019-01-30	Monash University	NA	2017	Malaysia	Aquaculture pond water
GCA_004121105.1	PRJNA429067	SAMN10397794	2019-01-30	Monash University	NA	2017	Malaysia	Aquaculture pond water
GCA_004121115.1	PRJNA429067	SAMN10397797	2019-01-30	Monash University	NA	2017	Malaysia	Aquaculture pond water
GCA_004121175.1	PRJNA429067	SAMN10397790	2019-01-30	Monash University	NA	2017	Malaysia	Aquaculture pond water
GCA_004121185.1	PRJNA429067	SAMN10397792	2019-01-30	Monash University	NA	2017	Malaysia	Aquaculture pond water
GCA_004121195.1	PRJNA429067	SAMN10397788	2019-01-30	Monash University	NA	2017	Malaysia	Aquaculture pond water
GCA_004121225.1	PRJNA429067	SAMN10397791	2019-01-30	Monash University	NA	2017	Malaysia	Aquaculture pond water
GCA_004121235.1	PRJNA429067	SAMN10397793	2019-01-30	Monash University	NA	2017	Malaysia	Aquaculture pond water
GCA_004121285.1	PRJNA429067	SAMN10397789	2019-01-30	Monash University	NA	2017	Malaysia	Aquaculture pond water
GCA_004137845.1	PRJNA276282	SAMN03372139	2019-02-05	CIAD, A.C. Mazatlan Unit for Aquaculture	NA	1950	Japan	NA
GCA_004194515.1	PRJNA510278	SAMN10591529	2019-02-14	the Institute of oceanology, the University of Chinese of Academic of Science	NA	2015	China	seawater
GCA_004324395.1	PRJNA491373	SAMN10076554	2019-03-04	Guangdong Institute of Microbiology	NA	2013	China	Plain boiled chicken
GCA_004324405.1	PRJNA491373	SAMN10076553	2019-03-04	Guangdong Institute of Microbiology	NA	2013	China	Stewed chicken
GCA_004324415.1	PRJNA491373	SAMN10076551	2019-03-04	Guangdong Institute of Microbiology	NA	2013	China	Cold noodle
GCA_004324425.1	PRJNA491373	SAMN10076550	2019-03-04	Guangdong Institute of Microbiology	NA	2013	China	Spiced pork
GCA_004324435.1	PRJNA491373	SAMN10076547	2019-03-04	Guangdong Institute of Microbiology	NA	2013	China	Stewed chicken
GCA_004324495.1	PRJNA491373	SAMN10076545	2019-03-04	Guangdong Institute of Microbiology	NA	2013	China	Cold dish
GCA_004324505.1	PRJNA491373	SAMN10076544	2019-03-04	Guangdong Institute of Microbiology	NA	2012	China	Spiced duck
GCA_004324515.1	PRJNA491373	SAMN10076543	2019-03-04	Guangdong Institute of Microbiology	NA	2012	China	Stewed chicken
GCA_004324525.1	PRJNA491373	SAMN10076542	2019-03-04	Guangdong Institute of Microbiology	NA	2012	China	Stewed chicken
GCA_004324555.1	PRJNA491373	SAMN10076556	2019-03-04	Guangdong Institute of Microbiology	NA	2012	China	Shredded chicken
GCA_004324575.1	PRJNA491373	SAMN10076552	2019-03-04	Guangdong Institute of Microbiology	NA	2013	China	Stewed chicken
GCA_004324595.1	PRJNA491373	SAMN10076549	2019-03-04	Guangdong Institute of Microbiology	NA	2013	China	Cold dish
GCA_004324625.1	PRJNA491373	SAMN10076541	2019-03-04	Guangdong Institute of Microbiology	NA	2015	China	Roast duck
GCA_004324645.1	PRJNA491373	SAMN10076462	2019-03-04	Guangdong Institute of Microbiology	NA	2016	China	Spiced duck
GCA_004324655.1	PRJNA491373	SAMN10076555	2019-03-04	Guangdong Institute of Microbiology	NA	2012	China	Spiced duck
GCA_004324675.1	PRJNA491373	SAMN10076548	2019-03-04	Guangdong Institute of Microbiology	NA	2012	China	Spiced pork
GCA_004324705.1	PRJNA491373	SAMN10076546	2019-03-04	Guangdong Institute of Microbiology	NA	2013	China	Stewed chicken
GCA_004324735.1	PRJNA491373	SAMN10076540	2019-03-04	Guangdong Institute of Microbiology	NA	2016	China	Stewed chicken
GCA_004324745.1	PRJNA491373	SAMN10076539	2019-03-04	Guangdong Institute of Microbiology	NA	2016	China	Fried rice
GCA_004324805.1	PRJNA491373	SAMN10076535	2019-03-04	Guangdong Institute of Microbiology	NA	2016	China	Fried rice
GCA_004923355.1	PRJNA529447	SAMN11267087	2019-04-19	Research Institute for Plague Control	NA	1978	USSR	feces
GCA_006124855.1	PRJNA446072	SAMN08810357	2019-06-06	Texas A&M - Corpus Christi	NA	2014	USA	hepatopancreas
GCA_006124955.1	PRJNA446072	SAMN08810063	2019-06-06	Texas A&M - Corpus Christi	NA	2014	USA	hepatopancreas
GCA_006368175.1	PRJNA393608	SAMN07338233	2019-06-19	Beijing Institute of Microbiology and Epidemiology	NA	NA	NA	NA
GCA_006368215.1	PRJNA393608	SAMN07338232	2019-06-19	Beijing Institute of Microbiology and Epidemiology	NA	NA	NA	NA
GCA_006368225.1	PRJNA393608	SAMN07338230	2019-06-19	Beijing Institute of Microbiology and Epidemiology	NA	NA	NA	NA
GCA_006368235.1	PRJNA393608	SAMN07338229	2019-06-19	Beijing Institute of Microbiology and Epidemiology	NA	NA	NA	NA
GCA_006368255.1	PRJNA393608	SAMN07338226	2019-06-19	Beijing Institute of Microbiology and Epidemiology	NA	NA	NA	NA
GCA_006368265.1	PRJNA393608	SAMN07338222	2019-06-19	Beijing Institute of Microbiology and Epidemiology	NA	2014	China	fish
GCA_006368305.1	PRJNA393608	SAMN07338218	2019-06-19	Beijing Institute of Microbiology and Epidemiology	NA	2014	China	Shellfish
GCA_006368335.1	PRJNA393608	SAMN07338215	2019-06-19	Beijing Institute of Microbiology and Epidemiology	NA	2014	China	water
GCA_006368345.1	PRJNA393608	SAMN07338216	2019-06-19	Beijing Institute of Microbiology and Epidemiology	NA	2014	China	fish
GCA_006368365.1	PRJNA393608	SAMN07338209	2019-06-19	Beijing Institute of Microbiology and Epidemiology	NA	2014	China	fish
GCA_006368375.1	PRJNA393608	SAMN07338227	2019-06-19	Beijing Institute of Microbiology and Epidemiology	NA	NA	NA	NA
GCA_006368385.1	PRJNA393608	SAMN07338234	2019-06-19	Beijing Institute of Microbiology and Epidemiology	NA	NA	NA	NA
GCA_006368415.1	PRJNA393608	SAMN07338228	2019-06-19	Beijing Institute of Microbiology and Epidemiology	NA	NA	NA	NA
GCA_006368425.1	PRJNA393608	SAMN07338221	2019-06-19	Beijing Institute of Microbiology and Epidemiology	NA	2014	China	water
GCA_006368435.1	PRJNA393608	SAMN07338219	2019-06-19	Beijing Institute of Microbiology and Epidemiology	NA	2014	China	fish
GCA_006368485.1	PRJNA393608	SAMN07338217	2019-06-19	Beijing Institute of Microbiology and Epidemiology	NA	2014	China	fish
GCA_006368495.1	PRJNA393608	SAMN07338214	2019-06-19	Beijing Institute of Microbiology and Epidemiology	NA	2014	China	water
GCA_006368505.1	PRJNA393608	SAMN07338213	2019-06-19	Beijing Institute of Microbiology and Epidemiology	NA	2014	China	water
GCA_006368545.1	PRJNA393608	SAMN07338210	2019-06-19	Beijing Institute of Microbiology and Epidemiology	NA	2014	China	fish
GCA_006368575.1	PRJNA393608	SAMN07338206	2019-06-19	Beijing Institute of Microbiology and Epidemiology	NA	2014	China	fish
GCA_006368595.1	PRJNA393608	SAMN07338231	2019-06-19	Beijing Institute of Microbiology and Epidemiology	NA	NA	NA	NA
GCA_006368625.1	PRJNA393608	SAMN07338224	2019-06-19	Beijing Institute of Microbiology and Epidemiology	NA	2014	China	water
GCA_006368635.1	PRJNA393608	SAMN07338225	2019-06-19	Beijing Institute of Microbiology and Epidemiology	NA	2014	China	sediment
GCA_006368645.1	PRJNA393608	SAMN07338220	2019-06-19	Beijing Institute of Microbiology and Epidemiology	NA	2014	China	Shellfish
GCA_006368665.1	PRJNA393608	SAMN07338223	2019-06-19	Beijing Institute of Microbiology and Epidemiology	NA	2014	China	fish
GCA_006368705.1	PRJNA393608	SAMN07338212	2019-06-19	Beijing Institute of Microbiology and Epidemiology	NA	2014	China	fish
GCA_006368725.1	PRJNA393608	SAMN07338211	2019-06-19	Beijing Institute of Microbiology and Epidemiology	NA	2014	China	water
GCA_006368755.1	PRJNA393608	SAMN07338205	2019-06-19	Beijing Institute of Microbiology and Epidemiology	NA	2014	China	fish
GCA_006368795.1	PRJNA393608	SAMN07338207	2019-06-19	Beijing Institute of Microbiology and Epidemiology	NA	2014	China	fish
GCA_006368815.1	PRJNA393608	SAMN07338199	2019-06-19	Beijing Institute of Microbiology and Epidemiology	NA	2014	China	fish
GCA_006368835.1	PRJNA393608	SAMN07338196	2019-06-19	Beijing Institute of Microbiology and Epidemiology	NA	2014	China	fish
GCA_006368845.1	PRJNA393608	SAMN07338186	2019-06-19	Beijing Institute of Microbiology and Epidemiology	NA	2014	China	fish
GCA_006368875.1	PRJNA393608	SAMN07338180	2019-06-19	Beijing Institute of Microbiology and Epidemiology	NA	2014	China	fish
GCA_006368915.1	PRJNA393608	SAMN07338173	2019-06-19	Beijing Institute of Microbiology and Epidemiology	NA	2014	China	water
GCA_006368925.1	PRJNA393608	SAMN07338178	2019-06-19	Beijing Institute of Microbiology and Epidemiology	NA	2014	China	fish
GCA_006368935.1	PRJNA393608	SAMN07338177	2019-06-19	Beijing Institute of Microbiology and Epidemiology	NA	2014	China	fish
GCA_006368945.1	PRJNA393608	SAMN07338175	2019-06-19	Beijing Institute of Microbiology and Epidemiology	NA	2014	China	water
GCA_006368955.1	PRJNA393608	SAMN07338168	2019-06-19	Beijing Institute of Microbiology and Epidemiology	NA	2014	China	fish
GCA_006368995.1	PRJNA393608	SAMN07338166	2019-06-19	Beijing Institute of Microbiology and Epidemiology	NA	2014	China	fish
GCA_006369005.1	PRJNA393608	SAMN07338167	2019-06-19	Beijing Institute of Microbiology and Epidemiology	NA	2014	China	fish
GCA_006369055.1	PRJNA393608	SAMN07338165	2019-06-19	Beijing Institute of Microbiology and Epidemiology	NA	2014	China	fish
GCA_006369075.1	PRJNA393608	SAMN07338163	2019-06-19	Beijing Institute of Microbiology and Epidemiology	NA	2014	China	sediment
GCA_006369095.1	PRJNA393608	SAMN07338164	2019-06-19	Beijing Institute of Microbiology and Epidemiology	NA	2014	China	sediment
GCA_006369105.1	PRJNA393608	SAMN07338200	2019-06-19	Beijing Institute of Microbiology and Epidemiology	NA	2014	China	fish
GCA_006369115.1	PRJNA393608	SAMN07338202	2019-06-19	Beijing Institute of Microbiology and Epidemiology	NA	2014	China	fish
GCA_006369175.1	PRJNA393608	SAMN07338198	2019-06-19	Beijing Institute of Microbiology and Epidemiology	NA	2014	China	fish
GCA_006369185.1	PRJNA393608	SAMN07338194	2019-06-19	Beijing Institute of Microbiology and Epidemiology	NA	2014	China	water
GCA_006369195.1	PRJNA393608	SAMN07338197	2019-06-19	Beijing Institute of Microbiology and Epidemiology	NA	2014	China	fish
GCA_006369205.1	PRJNA393608	SAMN07338193	2019-06-19	Beijing Institute of Microbiology and Epidemiology	NA	2014	China	water
GCA_006369235.1	PRJNA393608	SAMN07338192	2019-06-19	Beijing Institute of Microbiology and Epidemiology	NA	2014	China	water
GCA_006369265.1	PRJNA393608	SAMN07338191	2019-06-19	Beijing Institute of Microbiology and Epidemiology	NA	2014	China	fish
GCA_006369285.1	PRJNA393608	SAMN07338190	2019-06-19	Beijing Institute of Microbiology and Epidemiology	NA	2014	China	water
GCA_006369315.1	PRJNA393608	SAMN07338188	2019-06-19	Beijing Institute of Microbiology and Epidemiology	NA	2014	China	fish
GCA_006369325.1	PRJNA393608	SAMN07338183	2019-06-19	Beijing Institute of Microbiology and Epidemiology	NA	2014	China	fish
GCA_006369335.1	PRJNA393608	SAMN07338179	2019-06-19	Beijing Institute of Microbiology and Epidemiology	NA	2014	China	fish
GCA_006369355.1	PRJNA393608	SAMN07338171	2019-06-19	Beijing Institute of Microbiology and Epidemiology	NA	2014	China	water
GCA_006369365.1	PRJNA393608	SAMN07338174	2019-06-19	Beijing Institute of Microbiology and Epidemiology	NA	2014	China	water
GCA_006369375.1	PRJNA393608	SAMN07338162	2019-06-19	Beijing Institute of Microbiology and Epidemiology	NA	2014	China	water
GCA_006369435.1	PRJNA393608	SAMN07338203	2019-06-19	Beijing Institute of Microbiology and Epidemiology	NA	2014	China	fish
GCA_006369455.1	PRJNA393608	SAMN07338195	2019-06-19	Beijing Institute of Microbiology and Epidemiology	NA	2014	China	fish
GCA_006369475.1	PRJNA393608	SAMN07338189	2019-06-19	Beijing Institute of Microbiology and Epidemiology	NA	2014	China	water
GCA_006369515.1	PRJNA393608	SAMN07338187	2019-06-19	Beijing Institute of Microbiology and Epidemiology	NA	2014	China	water
GCA_006369525.1	PRJNA393608	SAMN07338185	2019-06-19	Beijing Institute of Microbiology and Epidemiology	NA	2014	China	fish
GCA_006369535.1	PRJNA393608	SAMN07338182	2019-06-19	Beijing Institute of Microbiology and Epidemiology	NA	2014	China	water
GCA_006369545.1	PRJNA393608	SAMN07338184	2019-06-19	Beijing Institute of Microbiology and Epidemiology	NA	2014	China	water
GCA_006369565.1	PRJNA393608	SAMN07338181	2019-06-19	Beijing Institute of Microbiology and Epidemiology	NA	2014	China	fish
GCA_006369615.1	PRJNA393608	SAMN07338176	2019-06-19	Beijing Institute of Microbiology and Epidemiology	NA	2014	China	sediment
GCA_006369625.1	PRJNA393608	SAMN07338172	2019-06-19	Beijing Institute of Microbiology and Epidemiology	NA	2014	China	fish
GCA_006369645.1	PRJNA393608	SAMN07338169	2019-06-19	Beijing Institute of Microbiology and Epidemiology	NA	2014	China	fish
GCA_006369655.1	PRJNA393608	SAMN07338170	2019-06-19	Beijing Institute of Microbiology and Epidemiology	NA	2014	China	fish
GCA_006369665.1	PRJNA393608	SAMN07338160	2019-06-19	Beijing Institute of Microbiology and Epidemiology	NA	2014	China	water
GCA_006370575.1	PRJNA546474	SAMN11959618	2019-06-17	Jinan university	NA	2016	China	Miniatus Grouper
GCA_006370595.1	PRJNA393608	SAMN07338157	2019-06-19	Beijing Institute of Microbiology and Epidemiology	NA	2014	China	fish
GCA_006370625.1	PRJNA393608	SAMN07338153	2019-06-19	Beijing Institute of Microbiology and Epidemiology	NA	2014	China	water
GCA_006370635.1	PRJNA393608	SAMN07338151	2019-06-19	Beijing Institute of Microbiology and Epidemiology	NA	2014	China	Shellfish
GCA_006370655.1	PRJNA393608	SAMN07338143	2019-06-19	Beijing Institute of Microbiology and Epidemiology	NA	2014	China	water
GCA_006370685.1	PRJNA393608	SAMN07338145	2019-06-19	Beijing Institute of Microbiology and Epidemiology	NA	2014	China	water
GCA_006370715.1	PRJNA393608	SAMN07338138	2019-06-19	Beijing Institute of Microbiology and Epidemiology	NA	2014	China	fish
GCA_006370725.1	PRJNA393608	SAMN07338134	2019-06-19	Beijing Institute of Microbiology and Epidemiology	NA	2014	China	water
GCA_006370745.1	PRJNA393608	SAMN07338136	2019-06-19	Beijing Institute of Microbiology and Epidemiology	NA	2014	China	water
GCA_006370755.1	PRJNA393608	SAMN07338161	2019-06-19	Beijing Institute of Microbiology and Epidemiology	NA	2014	China	water
GCA_006370775.1	PRJNA393608	SAMN07338156	2019-06-19	Beijing Institute of Microbiology and Epidemiology	NA	2014	China	fish
GCA_006370785.1	PRJNA393608	SAMN07338155	2019-06-19	Beijing Institute of Microbiology and Epidemiology	NA	2014	China	sediment
GCA_006370835.1	PRJNA393608	SAMN07338149	2019-06-19	Beijing Institute of Microbiology and Epidemiology	NA	2014	China	fish
GCA_006370855.1	PRJNA393608	SAMN07338148	2019-06-19	Beijing Institute of Microbiology and Epidemiology	NA	2014	China	fish
GCA_006370895.1	PRJNA393608	SAMN07338147	2019-06-19	Beijing Institute of Microbiology and Epidemiology	NA	2014	China	water
GCA_006370915.1	PRJNA393608	SAMN07338146	2019-06-19	Beijing Institute of Microbiology and Epidemiology	NA	2014	China	fish
GCA_006370945.1	PRJNA393608	SAMN07338137	2019-06-19	Beijing Institute of Microbiology and Epidemiology	NA	2014	China	water
GCA_006370955.1	PRJNA393608	SAMN07338133	2019-06-19	Beijing Institute of Microbiology and Epidemiology	NA	2014	China	fish
GCA_006370975.1	PRJNA393608	SAMN07338140	2019-06-19	Beijing Institute of Microbiology and Epidemiology	NA	2014	China	fish
GCA_006371005.1	PRJNA393608	SAMN07338129	2019-06-19	Beijing Institute of Microbiology and Epidemiology	NA	2014	China	fish
GCA_006371015.1	PRJNA393608	SAMN07338131	2019-06-19	Beijing Institute of Microbiology and Epidemiology	NA	2014	China	fish
GCA_006371055.1	PRJNA393608	SAMN07338127	2019-06-19	Beijing Institute of Microbiology and Epidemiology	NA	2014	China	fish
GCA_006371065.1	PRJNA393608	SAMN07338128	2019-06-19	Beijing Institute of Microbiology and Epidemiology	NA	2014	China	fish
GCA_006371095.1	PRJNA393608	SAMN07338125	2019-06-19	Beijing Institute of Microbiology and Epidemiology	NA	2014	China	fish
GCA_006371105.1	PRJNA393608	SAMN07338158	2019-06-19	Beijing Institute of Microbiology and Epidemiology	NA	2014	China	fish
GCA_006371115.1	PRJNA393608	SAMN07338126	2019-06-19	Beijing Institute of Microbiology and Epidemiology	NA	2014	China	fish
GCA_006371125.1	PRJNA393608	SAMN07338152	2019-06-19	Beijing Institute of Microbiology and Epidemiology	NA	2014	China	fish
GCA_006371215.1	PRJNA393608	SAMN07338135	2019-06-19	Beijing Institute of Microbiology and Epidemiology	NA	2014	China	fish
GCA_006371225.1	PRJNA393608	SAMN07338142	2019-06-19	Beijing Institute of Microbiology and Epidemiology	NA	2014	China	fish
GCA_006371235.1	PRJNA393608	SAMN07338139	2019-06-19	Beijing Institute of Microbiology and Epidemiology	NA	2014	China	water
GCA_006371265.1	PRJNA393608	SAMN07338132	2019-06-19	Beijing Institute of Microbiology and Epidemiology	NA	2014	China	fish
GCA_006371275.1	PRJNA393608	SAMN07338130	2019-06-19	Beijing Institute of Microbiology and Epidemiology	NA	2014	China	fish
GCA_006371305.1	PRJNA393608	SAMN07338124	2019-06-19	Beijing Institute of Microbiology and Epidemiology	NA	2014	China	fish
GCA_006371325.1	PRJNA393608	SAMN07338123	2019-06-19	Beijing Institute of Microbiology and Epidemiology	NA	2014	China	fish
GCA_006371345.1	PRJNA393608	SAMN07338120	2019-06-19	Beijing Institute of Microbiology and Epidemiology	NA	2014	China	water
GCA_006371355.1	PRJNA393608	SAMN07338119	2019-06-19	Beijing Institute of Microbiology and Epidemiology	NA	2014	China	fish
GCA_006371395.1	PRJNA393608	SAMN07338117	2019-06-19	Beijing Institute of Microbiology and Epidemiology	NA	2014	China	fish
GCA_006371405.1	PRJNA393608	SAMN07338115	2019-06-19	Beijing Institute of Microbiology and Epidemiology	NA	2014	China	fish
GCA_006371435.1	PRJNA393608	SAMN07338111	2019-06-19	Beijing Institute of Microbiology and Epidemiology	NA	2014	China	fish
GCA_006371445.1	PRJNA393608	SAMN07338112	2019-06-19	Beijing Institute of Microbiology and Epidemiology	NA	2014	China	Shellfish
GCA_006371455.1	PRJNA393608	SAMN07338113	2019-06-19	Beijing Institute of Microbiology and Epidemiology	NA	2014	China	Shellfish
GCA_006371465.1	PRJNA393608	SAMN07338110	2019-06-19	Beijing Institute of Microbiology and Epidemiology	NA	2014	China	fish
GCA_006371485.1	PRJNA393608	SAMN07338109	2019-06-19	Beijing Institute of Microbiology and Epidemiology	NA	2014	China	water
GCA_006371495.1	PRJNA393608	SAMN07338108	2019-06-19	Beijing Institute of Microbiology and Epidemiology	NA	2014	China	fish
GCA_006371545.1	PRJNA393608	SAMN07338107	2019-06-19	Beijing Institute of Microbiology and Epidemiology	NA	2014	China	fish
GCA_006371565.1	PRJNA393608	SAMN07338106	2019-06-19	Beijing Institute of Microbiology and Epidemiology	NA	2014	China	fish
GCA_006371575.1	PRJNA393608	SAMN07338104	2019-06-19	Beijing Institute of Microbiology and Epidemiology	NA	2014	China	fish
GCA_006371585.1	PRJNA393608	SAMN07338105	2019-06-19	Beijing Institute of Microbiology and Epidemiology	NA	2014	China	fish
GCA_006371625.1	PRJNA393608	SAMN07338103	2019-06-19	Beijing Institute of Microbiology and Epidemiology	NA	2014	China	fish
GCA_006371635.1	PRJNA393608	SAMN07338101	2019-06-19	Beijing Institute of Microbiology and Epidemiology	NA	2014	China	fish
GCA_006371655.1	PRJNA393608	SAMN07338100	2019-06-19	Beijing Institute of Microbiology and Epidemiology	NA	2014	China	water
GCA_006371685.1	PRJNA393608	SAMN07338096	2019-06-19	Beijing Institute of Microbiology and Epidemiology	NA	2014	China	Shellfish
GCA_006371705.1	PRJNA393608	SAMN07338122	2019-06-19	Beijing Institute of Microbiology and Epidemiology	NA	2014	China	fish
GCA_006371715.1	PRJNA393608	SAMN07338121	2019-06-19	Beijing Institute of Microbiology and Epidemiology	NA	2014	China	water
GCA_006371735.1	PRJNA393608	SAMN07338118	2019-06-19	Beijing Institute of Microbiology and Epidemiology	NA	2014	China	fish
GCA_006371755.1	PRJNA393608	SAMN07338116	2019-06-19	Beijing Institute of Microbiology and Epidemiology	NA	2014	China	fish
GCA_006371795.1	PRJNA393608	SAMN07338114	2019-06-19	Beijing Institute of Microbiology and Epidemiology	NA	2014	China	fish
GCA_006371825.1	PRJNA393608	SAMN07338097	2019-06-19	Beijing Institute of Microbiology and Epidemiology	NA	2014	China	fish
GCA_006371835.1	PRJNA393608	SAMN07338099	2019-06-19	Beijing Institute of Microbiology and Epidemiology	NA	2014	China	fish
GCA_006371845.1	PRJNA393608	SAMN07338098	2019-06-19	Beijing Institute of Microbiology and Epidemiology	NA	2014	China	fish
GCA_006371865.1	PRJNA393608	SAMN07338095	2019-06-19	Beijing Institute of Microbiology and Epidemiology	NA	2014	China	Shellfish
GCA_006371905.1	PRJNA393608	SAMN07338092	2019-06-19	Beijing Institute of Microbiology and Epidemiology	NA	2014	China	fish
GCA_006371915.1	PRJNA393608	SAMN07338091	2019-06-19	Beijing Institute of Microbiology and Epidemiology	NA	2014	China	fish
GCA_006371945.1	PRJNA393608	SAMN07338089	2019-06-19	Beijing Institute of Microbiology and Epidemiology	NA	2014	China	fish
GCA_006371955.1	PRJNA393608	SAMN07338090	2019-06-19	Beijing Institute of Microbiology and Epidemiology	NA	2014	China	fish
GCA_006371975.1	PRJNA393608	SAMN07338088	2019-06-19	Beijing Institute of Microbiology and Epidemiology	NA	2014	China	fish
GCA_006372015.1	PRJNA393608	SAMN07338087	2019-06-19	Beijing Institute of Microbiology and Epidemiology	NA	2014	China	fish
GCA_006372035.1	PRJNA393608	SAMN07338081	2019-06-19	Beijing Institute of Microbiology and Epidemiology	NA	2014	China	water
GCA_006372045.1	PRJNA393608	SAMN07338086	2019-06-19	Beijing Institute of Microbiology and Epidemiology	NA	2014	China	fish
GCA_006372055.1	PRJNA393608	SAMN07338079	2019-06-19	Beijing Institute of Microbiology and Epidemiology	NA	2014	China	fish
GCA_006372075.1	PRJNA393608	SAMN07338078	2019-06-19	Beijing Institute of Microbiology and Epidemiology	NA	2014	China	fish
GCA_006372085.1	PRJNA393608	SAMN07338077	2019-06-19	Beijing Institute of Microbiology and Epidemiology	NA	2014	China	fish
GCA_006372095.1	PRJNA393608	SAMN07338075	2019-06-19	Beijing Institute of Microbiology and Epidemiology	NA	2014	China	water
GCA_006372145.1	PRJNA393608	SAMN07338074	2019-06-19	Beijing Institute of Microbiology and Epidemiology	NA	2014	China	fish
GCA_006372155.1	PRJNA393608	SAMN07338094	2019-06-19	Beijing Institute of Microbiology and Epidemiology	NA	2014	China	fish
GCA_006372165.1	PRJNA393608	SAMN07338073	2019-06-19	Beijing Institute of Microbiology and Epidemiology	NA	2014	China	water
GCA_006372185.1	PRJNA393608	SAMN07338071	2019-06-19	Beijing Institute of Microbiology and Epidemiology	NA	2014	China	fish
GCA_006372235.1	PRJNA393608	SAMN07338093	2019-06-19	Beijing Institute of Microbiology and Epidemiology	NA	2014	China	fish
GCA_006372255.1	PRJNA393608	SAMN07338085	2019-06-19	Beijing Institute of Microbiology and Epidemiology	NA	2014	China	fish
GCA_006372265.1	PRJNA393608	SAMN07338084	2019-06-19	Beijing Institute of Microbiology and Epidemiology	NA	2014	China	fish
GCA_006372275.1	PRJNA393608	SAMN07338083	2019-06-19	Beijing Institute of Microbiology and Epidemiology	NA	2014	China	fish
GCA_006372305.1	PRJNA393608	SAMN07338080	2019-06-19	Beijing Institute of Microbiology and Epidemiology	NA	2014	China	fish
GCA_006372325.1	PRJNA393608	SAMN07338076	2019-06-19	Beijing Institute of Microbiology and Epidemiology	NA	2014	China	fish
GCA_006372365.1	PRJNA393608	SAMN07338072	2019-06-19	Beijing Institute of Microbiology and Epidemiology	NA	2014	China	fish
GCA_006372385.1	PRJNA393608	SAMN07338068	2019-06-19	Beijing Institute of Microbiology and Epidemiology	NA	2014	China	fish
GCA_006372395.1	PRJNA393608	SAMN07338069	2019-06-19	Beijing Institute of Microbiology and Epidemiology	NA	2014	China	water
GCA_006372405.1	PRJNA393608	SAMN07338067	2019-06-19	Beijing Institute of Microbiology and Epidemiology	NA	2014	China	water
GCA_006372445.1	PRJNA393608	SAMN07338066	2019-06-19	Beijing Institute of Microbiology and Epidemiology	NA	2014	China	water
GCA_006372455.1	PRJNA393608	SAMN07338065	2019-06-19	Beijing Institute of Microbiology and Epidemiology	NA	2014	China	fish
GCA_006372465.1	PRJNA393608	SAMN07338064	2019-06-19	Beijing Institute of Microbiology and Epidemiology	NA	2014	China	fish
GCA_006372485.1	PRJNA393608	SAMN07338063	2019-06-19	Beijing Institute of Microbiology and Epidemiology	NA	2014	China	fish
GCA_006372535.1	PRJNA393608	SAMN07338061	2019-06-19	Beijing Institute of Microbiology and Epidemiology	NA	2014	China	fish
GCA_006372545.1	PRJNA393608	SAMN07338070	2019-06-19	Beijing Institute of Microbiology and Epidemiology	NA	2014	China	fish
GCA_006372565.1	PRJNA393608	SAMN07338062	2019-06-19	Beijing Institute of Microbiology and Epidemiology	NA	2014	China	water
GCA_006372575.1	PRJNA393608	SAMN07338060	2019-06-19	Beijing Institute of Microbiology and Epidemiology	NA	2014	China	fish
GCA_006372595.1	PRJNA393608	SAMN07338059	2019-06-19	Beijing Institute of Microbiology and Epidemiology	NA	2014	China	fish
GCA_006372615.1	PRJNA393608	SAMN07338058	2019-06-19	Beijing Institute of Microbiology and Epidemiology	NA	2014	China	fish
GCA_006372625.1	PRJNA393608	SAMN07338057	2019-06-19	Beijing Institute of Microbiology and Epidemiology	NA	2014	China	water
GCA_006372635.1	PRJNA393608	SAMN07338056	2019-06-19	Beijing Institute of Microbiology and Epidemiology	NA	2014	China	fish
GCA_006372695.1	PRJNA393608	SAMN07338055	2019-06-19	Beijing Institute of Microbiology and Epidemiology	NA	2014	China	water
GCA_006372705.1	PRJNA393608	SAMN07338053	2019-06-19	Beijing Institute of Microbiology and Epidemiology	NA	2014	China	fish
GCA_006372715.1	PRJNA393608	SAMN07338054	2019-06-19	Beijing Institute of Microbiology and Epidemiology	NA	2014	China	fish
GCA_006372735.1	PRJNA393608	SAMN07338052	2019-06-19	Beijing Institute of Microbiology and Epidemiology	NA	2014	China	fish
GCA_006372765.1	PRJNA393608	SAMN07338051	2019-06-19	Beijing Institute of Microbiology and Epidemiology	NA	2014	China	fish
GCA_006372775.1	PRJNA393608	SAMN07338050	2019-06-19	Beijing Institute of Microbiology and Epidemiology	NA	2014	China	fish
GCA_006372785.1	PRJNA393608	SAMN07338049	2019-06-19	Beijing Institute of Microbiology and Epidemiology	NA	2014	China	fish
GCA_006372795.1	PRJNA393608	SAMN07338048	2019-06-19	Beijing Institute of Microbiology and Epidemiology	NA	2014	China	fish
GCA_006372855.1	PRJNA393608	SAMN07338047	2019-06-19	Beijing Institute of Microbiology and Epidemiology	NA	2014	China	fish
GCA_006372865.1	PRJNA393608	SAMN07338046	2019-06-19	Beijing Institute of Microbiology and Epidemiology	NA	2014	China	fish
GCA_006372885.1	PRJNA393608	SAMN07338045	2019-06-19	Beijing Institute of Microbiology and Epidemiology	NA	2014	China	fish
GCA_006372905.1	PRJNA393608	SAMN07338044	2019-06-19	Beijing Institute of Microbiology and Epidemiology	NA	2014	China	fish
GCA_006372915.1	PRJNA393608	SAMN07338042	2019-06-19	Beijing Institute of Microbiology and Epidemiology	NA	2014	China	fish
GCA_006372925.1	PRJNA393608	SAMN07338043	2019-06-19	Beijing Institute of Microbiology and Epidemiology	NA	2014	China	fish
GCA_006372945.1	PRJNA393608	SAMN07338041	2019-06-19	Beijing Institute of Microbiology and Epidemiology	NA	2014	China	fish
GCA_006372965.1	PRJNA393608	SAMN07338040	2019-06-19	Beijing Institute of Microbiology and Epidemiology	NA	2014	China	sediment
GCA_006373015.1	PRJNA393608	SAMN07338036	2019-06-19	Beijing Institute of Microbiology and Epidemiology	NA	2014	China	fish
GCA_006373025.1	PRJNA393608	SAMN07338037	2019-06-19	Beijing Institute of Microbiology and Epidemiology	NA	2014	China	fish
GCA_006373035.1	PRJNA393608	SAMN07338039	2019-06-19	Beijing Institute of Microbiology and Epidemiology	NA	2014	China	sediment
GCA_006373045.1	PRJNA393608	SAMN07338038	2019-06-19	Beijing Institute of Microbiology and Epidemiology	NA	2014	China	fish
GCA_006373095.1	PRJNA393608	SAMN07338034	2019-06-19	Beijing Institute of Microbiology and Epidemiology	NA	2014	China	fish
GCA_006373115.1	PRJNA393608	SAMN07338033	2019-06-19	Beijing Institute of Microbiology and Epidemiology	NA	2014	China	fish
GCA_006373155.1	PRJNA393608	SAMN07338032	2019-06-19	Beijing Institute of Microbiology and Epidemiology	NA	2014	China	fish
GCA_006373175.1	PRJNA393608	SAMN07338031	2019-06-19	Beijing Institute of Microbiology and Epidemiology	NA	2014	China	fish
GCA_006373185.1	PRJNA393608	SAMN07338029	2019-06-19	Beijing Institute of Microbiology and Epidemiology	NA	2014	China	fish
GCA_006373195.1	PRJNA393608	SAMN07338030	2019-06-19	Beijing Institute of Microbiology and Epidemiology	NA	2014	China	fish
GCA_006373225.1	PRJNA393608	SAMN07338028	2019-06-19	Beijing Institute of Microbiology and Epidemiology	NA	2014	China	fish
GCA_006373235.1	PRJNA393608	SAMN07338027	2019-06-19	Beijing Institute of Microbiology and Epidemiology	NA	2014	China	fish
GCA_006373265.1	PRJNA393608	SAMN07338026	2019-06-19	Beijing Institute of Microbiology and Epidemiology	NA	2014	China	water
GCA_006373285.1	PRJNA393608	SAMN07338025	2019-06-19	Beijing Institute of Microbiology and Epidemiology	NA	2014	China	water
GCA_006373315.1	PRJNA393608	SAMN07338023	2019-06-19	Beijing Institute of Microbiology and Epidemiology	NA	2014	China	water
GCA_006373325.1	PRJNA393608	SAMN07338024	2019-06-19	Beijing Institute of Microbiology and Epidemiology	NA	2014	China	fish
GCA_006373345.1	PRJNA393608	SAMN07338022	2019-06-19	Beijing Institute of Microbiology and Epidemiology	NA	2014	China	fish
GCA_006373365.1	PRJNA393608	SAMN07338021	2019-06-19	Beijing Institute of Microbiology and Epidemiology	NA	2014	China	fish
GCA_006373375.1	PRJNA393608	SAMN07338020	2019-06-19	Beijing Institute of Microbiology and Epidemiology	NA	2014	China	fish
GCA_006373385.1	PRJNA393608	SAMN07338018	2019-06-19	Beijing Institute of Microbiology and Epidemiology	NA	2014	China	fish
GCA_006373395.1	PRJNA393608	SAMN07338019	2019-06-19	Beijing Institute of Microbiology and Epidemiology	NA	2014	China	fish
GCA_006373455.1	PRJNA393608	SAMN07338017	2019-06-19	Beijing Institute of Microbiology and Epidemiology	NA	2014	China	fish
GCA_006373465.1	PRJNA393608	SAMN07338016	2019-06-19	Beijing Institute of Microbiology and Epidemiology	NA	2014	China	fish
GCA_006373495.1	PRJNA393608	SAMN07338015	2019-06-19	Beijing Institute of Microbiology and Epidemiology	NA	2014	China	fish
GCA_006373505.1	PRJNA393608	SAMN07338013	2019-06-19	Beijing Institute of Microbiology and Epidemiology	NA	2014	China	fish
GCA_006373515.1	PRJNA393608	SAMN07338014	2019-06-19	Beijing Institute of Microbiology and Epidemiology	NA	2014	China	fish
GCA_006373545.1	PRJNA393608	SAMN07338011	2019-06-19	Beijing Institute of Microbiology and Epidemiology	NA	2014	China	fish
GCA_006373555.1	PRJNA393608	SAMN07338012	2019-06-19	Beijing Institute of Microbiology and Epidemiology	NA	2014	China	fish
GCA_006373585.1	PRJNA393608	SAMN07338010	2019-06-19	Beijing Institute of Microbiology and Epidemiology	NA	2014	China	fish
GCA_006373615.1	PRJNA393608	SAMN07338009	2019-06-19	Beijing Institute of Microbiology and Epidemiology	NA	2014	China	fish
GCA_006373625.1	PRJNA393608	SAMN07338008	2019-06-19	Beijing Institute of Microbiology and Epidemiology	NA	2014	China	fish
GCA_006373635.1	PRJNA393608	SAMN07338000	2019-06-19	Beijing Institute of Microbiology and Epidemiology	NA	2014	China	fish
GCA_006373645.1	PRJNA393608	SAMN07337998	2019-06-19	Beijing Institute of Microbiology and Epidemiology	NA	2014	China	fish
GCA_006373675.1	PRJNA393608	SAMN07337986	2019-06-19	Beijing Institute of Microbiology and Epidemiology	NA	2014	China	fish
GCA_006373705.1	PRJNA393608	SAMN07337985	2019-06-19	Beijing Institute of Microbiology and Epidemiology	NA	2014	China	fish
GCA_006373715.1	PRJNA393608	SAMN07337981	2019-06-19	Beijing Institute of Microbiology and Epidemiology	NA	2014	China	fish
GCA_006373735.1	PRJNA393608	SAMN07337978	2019-06-19	Beijing Institute of Microbiology and Epidemiology	NA	2014	China	water
GCA_006373775.1	PRJNA393608	SAMN07338007	2019-06-19	Beijing Institute of Microbiology and Epidemiology	NA	2014	China	fish
GCA_006373785.1	PRJNA393608	SAMN07338005	2019-06-19	Beijing Institute of Microbiology and Epidemiology	NA	2014	China	water
GCA_006373815.1	PRJNA393608	SAMN07338002	2019-06-19	Beijing Institute of Microbiology and Epidemiology	NA	2014	China	fish
GCA_006373825.1	PRJNA393608	SAMN07337999	2019-06-19	Beijing Institute of Microbiology and Epidemiology	NA	2014	China	fish
GCA_006373845.1	PRJNA393608	SAMN07337994	2019-06-19	Beijing Institute of Microbiology and Epidemiology	NA	2014	China	water
GCA_006373875.1	PRJNA393608	SAMN07337993	2019-06-19	Beijing Institute of Microbiology and Epidemiology	NA	2014	China	water
GCA_006373905.1	PRJNA393608	SAMN07337992	2019-06-19	Beijing Institute of Microbiology and Epidemiology	NA	2014	China	fish
GCA_006373935.1	PRJNA393608	SAMN07337990	2019-06-19	Beijing Institute of Microbiology and Epidemiology	NA	2014	China	fish
GCA_006373945.1	PRJNA393608	SAMN07337989	2019-06-19	Beijing Institute of Microbiology and Epidemiology	NA	2014	China	fish
GCA_006373955.1	PRJNA393608	SAMN07338006	2019-06-19	Beijing Institute of Microbiology and Epidemiology	NA	2014	China	fish
GCA_006373975.1	PRJNA393608	SAMN07337987	2019-06-19	Beijing Institute of Microbiology and Epidemiology	NA	2014	China	fish
GCA_006373995.1	PRJNA393608	SAMN07338004	2019-06-19	Beijing Institute of Microbiology and Epidemiology	NA	2014	China	fish
GCA_006374035.1	PRJNA393608	SAMN07338003	2019-06-19	Beijing Institute of Microbiology and Epidemiology	NA	2014	China	fish
GCA_006374045.1	PRJNA393608	SAMN07337997	2019-06-19	Beijing Institute of Microbiology and Epidemiology	NA	2014	China	fish
GCA_006374055.1	PRJNA393608	SAMN07337995	2019-06-19	Beijing Institute of Microbiology and Epidemiology	NA	2014	China	fish
GCA_006374075.1	PRJNA393608	SAMN07338001	2019-06-19	Beijing Institute of Microbiology and Epidemiology	NA	2014	China	fish
GCA_006374095.1	PRJNA393608	SAMN07337996	2019-06-19	Beijing Institute of Microbiology and Epidemiology	NA	2014	China	fish
GCA_006374125.1	PRJNA393608	SAMN07337988	2019-06-19	Beijing Institute of Microbiology and Epidemiology	NA	2014	China	water
GCA_006374135.1	PRJNA393608	SAMN07337984	2019-06-19	Beijing Institute of Microbiology and Epidemiology	NA	2014	China	fish
GCA_006374155.1	PRJNA393608	SAMN07337983	2019-06-19	Beijing Institute of Microbiology and Epidemiology	NA	2014	China	fish
GCA_006374185.1	PRJNA393608	SAMN07337982	2019-06-19	Beijing Institute of Microbiology and Epidemiology	NA	2014	China	fish
GCA_006374215.1	PRJNA393608	SAMN07337980	2019-06-19	Beijing Institute of Microbiology and Epidemiology	NA	2014	China	water
GCA_006374225.1	PRJNA393608	SAMN07337979	2019-06-19	Beijing Institute of Microbiology and Epidemiology	NA	2014	China	water
GCA_006374245.1	PRJNA393608	SAMN07337975	2019-06-19	Beijing Institute of Microbiology and Epidemiology	NA	2014	China	fish
GCA_006374255.1	PRJNA393608	SAMN07337973	2019-06-19	Beijing Institute of Microbiology and Epidemiology	NA	2014	China	fish
GCA_006374285.1	PRJNA393608	SAMN07337972	2019-06-19	Beijing Institute of Microbiology and Epidemiology	NA	2014	China	fish
GCA_006374305.1	PRJNA393608	SAMN07337971	2019-06-19	Beijing Institute of Microbiology and Epidemiology	NA	2014	China	fish
GCA_006374335.1	PRJNA393608	SAMN07337962	2019-06-19	Beijing Institute of Microbiology and Epidemiology	NA	2014	China	fish
GCA_006374345.1	PRJNA393608	SAMN07337967	2019-06-19	Beijing Institute of Microbiology and Epidemiology	NA	2014	China	fish
GCA_006374355.1	PRJNA393608	SAMN07337956	2019-06-19	Beijing Institute of Microbiology and Epidemiology	NA	2014	China	fish
GCA_006374375.1	PRJNA393608	SAMN07337951	2019-06-19	Beijing Institute of Microbiology and Epidemiology	NA	2014	China	fish
GCA_006374395.1	PRJNA393608	SAMN07337950	2019-06-19	Beijing Institute of Microbiology and Epidemiology	NA	2014	China	fish
GCA_006374405.1	PRJNA393608	SAMN07337946	2019-06-19	Beijing Institute of Microbiology and Epidemiology	NA	2014	China	fish
GCA_006374415.1	PRJNA393608	SAMN07337941	2019-06-19	Beijing Institute of Microbiology and Epidemiology	NA	2014	China	fish
GCA_006374465.1	PRJNA393608	SAMN07337935	2019-06-19	Beijing Institute of Microbiology and Epidemiology	NA	2014	China	water
GCA_006374495.1	PRJNA393608	SAMN07337974	2019-06-19	Beijing Institute of Microbiology and Epidemiology	NA	2014	China	fish
GCA_006374505.1	PRJNA393608	SAMN07337970	2019-06-19	Beijing Institute of Microbiology and Epidemiology	NA	2014	China	fish
GCA_006374545.1	PRJNA393608	SAMN07337968	2019-06-19	Beijing Institute of Microbiology and Epidemiology	NA	2014	China	water
GCA_006374555.1	PRJNA393608	SAMN07337963	2019-06-19	Beijing Institute of Microbiology and Epidemiology	NA	2014	China	fish
GCA_006374585.1	PRJNA393608	SAMN07337961	2019-06-19	Beijing Institute of Microbiology and Epidemiology	NA	2014	China	water
GCA_006374595.1	PRJNA393608	SAMN07337960	2019-06-19	Beijing Institute of Microbiology and Epidemiology	NA	2014	China	fish
GCA_006374605.1	PRJNA393608	SAMN07337959	2019-06-19	Beijing Institute of Microbiology and Epidemiology	NA	2014	China	water
GCA_006374635.1	PRJNA393608	SAMN07337958	2019-06-19	Beijing Institute of Microbiology and Epidemiology	NA	2014	China	fish
GCA_006374665.1	PRJNA393608	SAMN07337955	2019-06-19	Beijing Institute of Microbiology and Epidemiology	NA	2014	China	fish
GCA_006374675.1	PRJNA393608	SAMN07337953	2019-06-19	Beijing Institute of Microbiology and Epidemiology	NA	2014	China	fish
GCA_006374695.1	PRJNA393608	SAMN07337954	2019-06-19	Beijing Institute of Microbiology and Epidemiology	NA	2014	China	fish
GCA_006374735.1	PRJNA393608	SAMN07337943	2019-06-19	Beijing Institute of Microbiology and Epidemiology	NA	2014	China	water
GCA_006374745.1	PRJNA393608	SAMN07337952	2019-06-19	Beijing Institute of Microbiology and Epidemiology	NA	2014	China	fish
GCA_006374755.1	PRJNA393608	SAMN07337928	2019-06-19	Beijing Institute of Microbiology and Epidemiology	NA	2014	China	fish
GCA_006374775.1	PRJNA393608	SAMN07337977	2019-06-19	Beijing Institute of Microbiology and Epidemiology	NA	2014	China	water
GCA_006374805.1	PRJNA393608	SAMN07337969	2019-06-19	Beijing Institute of Microbiology and Epidemiology	NA	2014	China	fish
GCA_006374815.1	PRJNA393608	SAMN07337966	2019-06-19	Beijing Institute of Microbiology and Epidemiology	NA	2014	China	water
GCA_006374845.1	PRJNA393608	SAMN07337965	2019-06-19	Beijing Institute of Microbiology and Epidemiology	NA	2014	China	fish
GCA_006374865.1	PRJNA393608	SAMN07337964	2019-06-19	Beijing Institute of Microbiology and Epidemiology	NA	2014	China	fish
GCA_006374875.1	PRJNA393608	SAMN07337957	2019-06-19	Beijing Institute of Microbiology and Epidemiology	NA	2014	China	fish
GCA_006374895.1	PRJNA393608	SAMN07337949	2019-06-19	Beijing Institute of Microbiology and Epidemiology	NA	2014	China	fish
GCA_006374915.1	PRJNA393608	SAMN07337948	2019-06-19	Beijing Institute of Microbiology and Epidemiology	NA	2014	China	fish
GCA_006374925.1	PRJNA393608	SAMN07337947	2019-06-19	Beijing Institute of Microbiology and Epidemiology	NA	2014	China	fish
GCA_006374955.1	PRJNA393608	SAMN07337945	2019-06-19	Beijing Institute of Microbiology and Epidemiology	NA	2014	China	fish
GCA_006374995.1	PRJNA393608	SAMN07337944	2019-06-19	Beijing Institute of Microbiology and Epidemiology	NA	2014	China	fish
GCA_006375005.1	PRJNA393608	SAMN07337938	2019-06-19	Beijing Institute of Microbiology and Epidemiology	NA	2014	China	water
GCA_006375025.1	PRJNA393608	SAMN07337942	2019-06-19	Beijing Institute of Microbiology and Epidemiology	NA	2014	China	fish
GCA_006375035.1	PRJNA393608	SAMN07337932	2019-06-19	Beijing Institute of Microbiology and Epidemiology	NA	2014	China	fish
GCA_006375115.1	PRJNA393608	SAMN07337937	2019-06-19	Beijing Institute of Microbiology and Epidemiology	NA	2014	China	water
GCA_006375125.1	PRJNA393608	SAMN07337933	2019-06-19	Beijing Institute of Microbiology and Epidemiology	NA	2014	China	water
GCA_006375135.1	PRJNA393608	SAMN07337915	2019-06-19	Beijing Institute of Microbiology and Epidemiology	NA	2014	China	fish
GCA_006375165.1	PRJNA393608	SAMN07337939	2019-06-19	Beijing Institute of Microbiology and Epidemiology	NA	2014	China	fish
GCA_006375175.1	PRJNA393608	SAMN07337936	2019-06-19	Beijing Institute of Microbiology and Epidemiology	NA	2014	China	water
GCA_006375195.1	PRJNA393608	SAMN07337925	2019-06-19	Beijing Institute of Microbiology and Epidemiology	NA	2014	China	fish
GCA_006375205.1	PRJNA393608	SAMN07337929	2019-06-19	Beijing Institute of Microbiology and Epidemiology	NA	2014	China	fish
GCA_006375215.1	PRJNA393608	SAMN07337924	2019-06-19	Beijing Institute of Microbiology and Epidemiology	NA	2014	China	fish
GCA_006375275.1	PRJNA393608	SAMN07337916	2019-06-19	Beijing Institute of Microbiology and Epidemiology	NA	2014	China	fish
GCA_006375285.1	PRJNA393608	SAMN07337909	2019-06-19	Beijing Institute of Microbiology and Epidemiology	NA	2014	China	Shellfish
GCA_006375315.1	PRJNA393608	SAMN07337940	2019-06-19	Beijing Institute of Microbiology and Epidemiology	NA	2014	China	fish
GCA_006375325.1	PRJNA393608	SAMN07337931	2019-06-19	Beijing Institute of Microbiology and Epidemiology	NA	2014	China	fish
GCA_006375335.1	PRJNA393608	SAMN07337930	2019-06-19	Beijing Institute of Microbiology and Epidemiology	NA	2014	China	fish
GCA_006375345.1	PRJNA393608	SAMN07337926	2019-06-19	Beijing Institute of Microbiology and Epidemiology	NA	2014	China	fish
GCA_006375385.1	PRJNA393608	SAMN07337920	2019-06-19	Beijing Institute of Microbiology and Epidemiology	NA	2014	China	fish
GCA_006375395.1	PRJNA393608	SAMN07337923	2019-06-19	Beijing Institute of Microbiology and Epidemiology	NA	2014	China	fish
GCA_006375405.1	PRJNA393608	SAMN07337921	2019-06-19	Beijing Institute of Microbiology and Epidemiology	NA	2014	China	fish
GCA_006375445.1	PRJNA393608	SAMN07337919	2019-06-19	Beijing Institute of Microbiology and Epidemiology	NA	2014	China	fish
GCA_006375455.1	PRJNA393608	SAMN07337918	2019-06-19	Beijing Institute of Microbiology and Epidemiology	NA	2014	China	fish
GCA_006375495.1	PRJNA393608	SAMN07337914	2019-06-19	Beijing Institute of Microbiology and Epidemiology	NA	2014	China	fish
GCA_006375515.1	PRJNA393608	SAMN07337912	2019-06-19	Beijing Institute of Microbiology and Epidemiology	NA	2014	China	Shellfish
GCA_006375525.1	PRJNA393608	SAMN07337911	2019-06-19	Beijing Institute of Microbiology and Epidemiology	NA	2014	China	fish
GCA_006375555.1	PRJNA393608	SAMN07337907	2019-06-19	Beijing Institute of Microbiology and Epidemiology	NA	2014	China	fish
GCA_006375565.1	PRJNA393608	SAMN07337904	2019-06-19	Beijing Institute of Microbiology and Epidemiology	NA	2014	China	fish
GCA_006376705.1	PRJNA393608	SAMN07337908	2019-06-19	Beijing Institute of Microbiology and Epidemiology	NA	2014	China	fish
GCA_006376745.1	PRJNA393608	SAMN07337906	2019-06-19	Beijing Institute of Microbiology and Epidemiology	NA	2014	China	fish
GCA_006376755.1	PRJNA393608	SAMN07337902	2019-06-19	Beijing Institute of Microbiology and Epidemiology	NA	2014	China	Shellfish
GCA_006376765.1	PRJNA393608	SAMN07337897	2019-06-19	Beijing Institute of Microbiology and Epidemiology	NA	2014	China	Shellfish
GCA_006376775.1	PRJNA393608	SAMN07337898	2019-06-19	Beijing Institute of Microbiology and Epidemiology	NA	2014	China	fish
GCA_006376815.1	PRJNA393608	SAMN07337894	2019-06-19	Beijing Institute of Microbiology and Epidemiology	NA	2014	China	fish
GCA_006376835.1	PRJNA393608	SAMN07337892	2019-06-19	Beijing Institute of Microbiology and Epidemiology	NA	2014	China	fish
GCA_006376855.1	PRJNA393608	SAMN07337913	2019-06-19	Beijing Institute of Microbiology and Epidemiology	NA	2014	China	Shellfish
GCA_006376875.1	PRJNA393608	SAMN07337910	2019-06-19	Beijing Institute of Microbiology and Epidemiology	NA	2014	China	fish
GCA_006376895.1	PRJNA393608	SAMN07337901	2019-06-19	Beijing Institute of Microbiology and Epidemiology	NA	2014	China	fish
GCA_006376905.1	PRJNA393608	SAMN07337905	2019-06-19	Beijing Institute of Microbiology and Epidemiology	NA	2014	China	fish
GCA_006376915.1	PRJNA393608	SAMN07337900	2019-06-19	Beijing Institute of Microbiology and Epidemiology	NA	2014	China	Shellfish
GCA_006376975.1	PRJNA393608	SAMN07337896	2019-06-19	Beijing Institute of Microbiology and Epidemiology	NA	2014	China	fish
GCA_006376985.1	PRJNA393608	SAMN07337903	2019-06-19	Beijing Institute of Microbiology and Epidemiology	NA	2014	China	fish
GCA_006376995.1	PRJNA393608	SAMN07337895	2019-06-19	Beijing Institute of Microbiology and Epidemiology	NA	2014	China	water
GCA_006377005.1	PRJNA393608	SAMN07337899	2019-06-19	Beijing Institute of Microbiology and Epidemiology	NA	2014	China	fish
GCA_006377025.1	PRJNA393608	SAMN07337891	2019-06-19	Beijing Institute of Microbiology and Epidemiology	NA	2014	China	fish
GCA_006377075.1	PRJNA393608	SAMN07337889	2019-06-19	Beijing Institute of Microbiology and Epidemiology	NA	2014	China	fish
GCA_006377085.1	PRJNA393608	SAMN07337881	2019-06-19	Beijing Institute of Microbiology and Epidemiology	NA	2014	China	fish
GCA_006377095.1	PRJNA393608	SAMN07337888	2019-06-19	Beijing Institute of Microbiology and Epidemiology	NA	2014	China	fish
GCA_006377105.1	PRJNA393608	SAMN07337879	2019-06-19	Beijing Institute of Microbiology and Epidemiology	NA	2014	China	fish
GCA_006377115.1	PRJNA393608	SAMN07337884	2019-06-19	Beijing Institute of Microbiology and Epidemiology	NA	2014	China	fish
GCA_006377145.1	PRJNA393608	SAMN07337877	2019-06-19	Beijing Institute of Microbiology and Epidemiology	NA	2014	China	fish
GCA_006377195.1	PRJNA393608	SAMN07337872	2019-06-19	Beijing Institute of Microbiology and Epidemiology	NA	2014	China	fish
GCA_006377205.1	PRJNA393608	SAMN07337859	2019-06-19	Beijing Institute of Microbiology and Epidemiology	NA	2014	China	fish
GCA_006377225.1	PRJNA393608	SAMN07337887	2019-06-19	Beijing Institute of Microbiology and Epidemiology	NA	2014	China	fish
GCA_006377235.1	PRJNA393608	SAMN07337893	2019-06-19	Beijing Institute of Microbiology and Epidemiology	NA	2014	China	fish
GCA_006377265.1	PRJNA393608	SAMN07337876	2019-06-19	Beijing Institute of Microbiology and Epidemiology	NA	2014	China	water
GCA_006377285.1	PRJNA393608	SAMN07337870	2019-06-19	Beijing Institute of Microbiology and Epidemiology	NA	2014	China	fish
GCA_006377295.1	PRJNA393608	SAMN07337873	2019-06-19	Beijing Institute of Microbiology and Epidemiology	NA	2014	China	fish
GCA_006377305.1	PRJNA393608	SAMN07337871	2019-06-19	Beijing Institute of Microbiology and Epidemiology	NA	2014	China	fish
GCA_006377345.1	PRJNA393608	SAMN07337867	2019-06-19	Beijing Institute of Microbiology and Epidemiology	NA	2014	China	fish
GCA_006377375.1	PRJNA393608	SAMN07337890	2019-06-19	Beijing Institute of Microbiology and Epidemiology	NA	2014	China	fish
GCA_006377385.1	PRJNA393608	SAMN07337883	2019-06-19	Beijing Institute of Microbiology and Epidemiology	NA	2014	China	fish
GCA_006377395.1	PRJNA393608	SAMN07337882	2019-06-19	Beijing Institute of Microbiology and Epidemiology	NA	2014	China	fish
GCA_006377405.1	PRJNA393608	SAMN07337885	2019-06-19	Beijing Institute of Microbiology and Epidemiology	NA	2014	China	fish
GCA_006377445.1	PRJNA393608	SAMN07337886	2019-06-19	Beijing Institute of Microbiology and Epidemiology	NA	2014	China	fish
GCA_006377455.1	PRJNA393608	SAMN07337880	2019-06-19	Beijing Institute of Microbiology and Epidemiology	NA	2014	China	fish
GCA_006377475.1	PRJNA393608	SAMN07337878	2019-06-19	Beijing Institute of Microbiology and Epidemiology	NA	2014	China	fish
GCA_006377495.1	PRJNA393608	SAMN07337875	2019-06-19	Beijing Institute of Microbiology and Epidemiology	NA	2014	China	fish
GCA_006377535.1	PRJNA393608	SAMN07337874	2019-06-19	Beijing Institute of Microbiology and Epidemiology	NA	2014	China	water
GCA_006377545.1	PRJNA393608	SAMN07337869	2019-06-19	Beijing Institute of Microbiology and Epidemiology	NA	2014	China	fish
GCA_006377565.1	PRJNA393608	SAMN07337868	2019-06-19	Beijing Institute of Microbiology and Epidemiology	NA	2014	China	fish
GCA_006377575.1	PRJNA393608	SAMN07337864	2019-06-19	Beijing Institute of Microbiology and Epidemiology	NA	2014	China	fish
GCA_006378615.1	PRJNA393608	SAMN07337855	2019-06-19	Beijing Institute of Microbiology and Epidemiology	NA	2014	China	fish
GCA_006378635.1	PRJNA393608	SAMN07337857	2019-06-19	Beijing Institute of Microbiology and Epidemiology	NA	2014	China	water
GCA_006378655.1	PRJNA393608	SAMN07337865	2019-06-19	Beijing Institute of Microbiology and Epidemiology	NA	2014	China	fish
GCA_006378675.1	PRJNA393608	SAMN07337851	2019-06-19	Beijing Institute of Microbiology and Epidemiology	NA	2014	China	fish
GCA_006378705.1	PRJNA393608	SAMN07337846	2019-06-19	Beijing Institute of Microbiology and Epidemiology	NA	2014	China	water
GCA_006378735.1	PRJNA393608	SAMN07337843	2019-06-19	Beijing Institute of Microbiology and Epidemiology	NA	2014	China	fish
GCA_006378765.1	PRJNA393608	SAMN07337866	2019-06-19	Beijing Institute of Microbiology and Epidemiology	NA	2014	China	fish
GCA_006378785.1	PRJNA393608	SAMN07337861	2019-06-19	Beijing Institute of Microbiology and Epidemiology	NA	2014	China	fish
GCA_006378795.1	PRJNA393608	SAMN07337860	2019-06-19	Beijing Institute of Microbiology and Epidemiology	NA	2014	China	fish
GCA_006378805.1	PRJNA393608	SAMN07337862	2019-06-19	Beijing Institute of Microbiology and Epidemiology	NA	2014	China	fish
GCA_006378835.1	PRJNA393608	SAMN07337858	2019-06-19	Beijing Institute of Microbiology and Epidemiology	NA	2014	China	fish
GCA_006378855.1	PRJNA393608	SAMN07337852	2019-06-19	Beijing Institute of Microbiology and Epidemiology	NA	2014	China	fish
GCA_006378865.1	PRJNA393608	SAMN07337847	2019-06-19	Beijing Institute of Microbiology and Epidemiology	NA	2014	China	fish
GCA_006378875.1	PRJNA393608	SAMN07337845	2019-06-19	Beijing Institute of Microbiology and Epidemiology	NA	2014	China	fish
GCA_006378935.1	PRJNA393608	SAMN07337856	2019-06-19	Beijing Institute of Microbiology and Epidemiology	NA	2014	China	fish
GCA_006378945.1	PRJNA393608	SAMN07337853	2019-06-19	Beijing Institute of Microbiology and Epidemiology	NA	2014	China	fish
GCA_006378955.1	PRJNA393608	SAMN07337854	2019-06-19	Beijing Institute of Microbiology and Epidemiology	NA	2014	China	fish
GCA_006378975.1	PRJNA393608	SAMN07337850	2019-06-19	Beijing Institute of Microbiology and Epidemiology	NA	2014	China	water
GCA_006378995.1	PRJNA393608	SAMN07337849	2019-06-19	Beijing Institute of Microbiology and Epidemiology	NA	2014	China	fish
GCA_006379005.1	PRJNA393608	SAMN07337848	2019-06-19	Beijing Institute of Microbiology and Epidemiology	NA	2014	China	fish
GCA_006381675.1	PRJNA393608	SAMN07337922	2019-06-19	Beijing Institute of Microbiology and Epidemiology	NA	2014	China	fish
GCA_006381695.1	PRJNA393608	SAMN07337863	2019-06-19	Beijing Institute of Microbiology and Epidemiology	NA	2014	China	water
GCA_006382625.1	PRJNA483379	SAMN09742603	2019-06-20	Shanghai Municipal ceter for disease control & prevention	NA	2016	China	shrimp
GCA_006382635.1	PRJNA483379	SAMN09742605	2019-06-20	Shanghai Municipal ceter for disease control & prevention	NA	2012	China	Turbot
GCA_006382645.1	PRJNA483379	SAMN09742604	2019-06-20	Shanghai Municipal ceter for disease control & prevention	NA	2016	China	hairtail
GCA_006382695.1	PRJNA483379	SAMN09742599	2019-06-20	Shanghai Municipal ceter for disease control & prevention	NA	1990	China	clinic
GCA_006382705.1	PRJNA483379	SAMN09742598	2019-06-20	Shanghai Municipal ceter for disease control & prevention	NA	2008	China	clinic
GCA_006382735.1	PRJNA483379	SAMN09742595	2019-06-20	Shanghai Municipal ceter for disease control & prevention	NA	2015	China	clinic
GCA_006382755.1	PRJNA483379	SAMN09742597	2019-06-20	Shanghai Municipal ceter for disease control & prevention	NA	2014	China	clinic
GCA_006382765.1	PRJNA483379	SAMN09742593	2019-06-20	Shanghai Municipal ceter for disease control & prevention	NA	2011	China	clinic
GCA_006382785.1	PRJNA483379	SAMN09742591	2019-06-20	Shanghai Municipal ceter for disease control & prevention	NA	2009	China	clinic
GCA_006382805.1	PRJNA483379	SAMN09742590	2019-06-20	Shanghai Municipal ceter for disease control & prevention	NA	2017	China	clinic
GCA_006382825.1	PRJNA483379	SAMN09742592	2019-06-20	Shanghai Municipal ceter for disease control & prevention	NA	2010	China	clinic
GCA_006382855.1	PRJNA483379	SAMN09742587	2019-06-20	Shanghai Municipal ceter for disease control & prevention	NA	1968	Japan	clinic
GCA_006382865.1	PRJNA483379	SAMN09742586	2019-06-20	Shanghai Municipal ceter for disease control & prevention	NA	2016	China	clinic
GCA_006382885.1	PRJNA483379	SAMN09742596	2019-06-20	Shanghai Municipal ceter for disease control & prevention	NA	2014	China	clinic
GCA_006382895.1	PRJNA483379	SAMN09742583	2019-06-20	Shanghai Municipal ceter for disease control & prevention	NA	2016	China	clinic
GCA_006382925.1	PRJNA483379	SAMN09742602	2019-06-20	Shanghai Municipal ceter for disease control & prevention	NA	2016	China	black carp
GCA_006382955.1	PRJNA483379	SAMN09742584	2019-06-20	Shanghai Municipal ceter for disease control & prevention	NA	2016	China	clinic
GCA_006382965.1	PRJNA483379	SAMN09742594	2019-06-20	Shanghai Municipal ceter for disease control & prevention	NA	2013	China	clinic
GCA_006382975.1	PRJNA483379	SAMN09742581	2019-06-20	Shanghai Municipal ceter for disease control & prevention	NA	2016	China	clinic
GCA_006383155.1	PRJNA483379	SAMN09742589	2019-06-20	Shanghai Municipal ceter for disease control & prevention	NA	2017	China	clinic
GCA_006383165.1	PRJNA483379	SAMN09742588	2019-06-20	Shanghai Municipal ceter for disease control & prevention	NA	2017	China	clinic
GCA_006383215.1	PRJNA483379	SAMN09742585	2019-06-20	Shanghai Municipal ceter for disease control & prevention	NA	2016	China	clinic
GCA_006383225.1	PRJNA483379	SAMN09742580	2019-06-20	Shanghai Municipal ceter for disease control & prevention	NA	2016	China	clinic
GCA_006383245.1	PRJNA483379	SAMN09742577	2019-06-20	Shanghai Municipal ceter for disease control & prevention	NA	2016	China	clinic
GCA_006383265.1	PRJNA483379	SAMN09742578	2019-06-20	Shanghai Municipal ceter for disease control & prevention	NA	2016	China	clinic
GCA_006383285.1	PRJNA483379	SAMN09742576	2019-06-20	Shanghai Municipal ceter for disease control & prevention	NA	2016	China	clinic
GCA_006383315.1	PRJNA483379	SAMN09742575	2019-06-20	Shanghai Municipal ceter for disease control & prevention	NA	2016	China	clinic
GCA_006383325.1	PRJNA483379	SAMN09737248	2019-06-20	Shanghai Municipal ceter for disease control & prevention	NA	2016	China	clinic
GCA_006383335.1	PRJNA483379	SAMN09737240	2019-06-20	Shanghai Municipal ceter for disease control & prevention	NA	1983	China	clinic
GCA_006383355.1	PRJNA483379	SAMN09742579	2019-06-20	Shanghai Municipal ceter for disease control & prevention	NA	2016	China	clinic
GCA_006383385.1	PRJNA483379	SAMN09742582	2019-06-20	Shanghai Municipal ceter for disease control & prevention	NA	2016	China	clinic
GCA_006383415.1	PRJNA483379	SAMN09742665	2019-06-20	Shanghai Municipal ceter for disease control & prevention	NA	2016	China	clinic
GCA_006383425.1	PRJNA483379	SAMN09737247	2019-06-20	Shanghai Municipal ceter for disease control & prevention	NA	2014	China	clinic
GCA_006383435.1	PRJNA483379	SAMN09742574	2019-06-20	Shanghai Municipal ceter for disease control & prevention	NA	2016	China	clinic
GCA_006383445.1	PRJNA483379	SAMN09737242	2019-06-20	Shanghai Municipal ceter for disease control & prevention	NA	2015	China	clinic
GCA_006383455.1	PRJNA483379	SAMN09737245	2019-06-20	Shanghai Municipal ceter for disease control & prevention	NA	2016	China	clinic
GCA_006517795.1	PRJNA550287	SAMN12123413	2019-07-01	The Hong Kong Polytechnic University	NA	2015	China	market
GCA_008039155.1	PRJNA558539	SAMN12495049	2019-08-20	Hangzhou Center for Disease Control and Prevention	NA	2018	China	anal swab
GCA_008039175.1	PRJNA558539	SAMN12495048	2019-08-20	Hangzhou Center for Disease Control and Prevention	NA	2018	China	anal swab
GCA_008039215.1	PRJNA558539	SAMN12495045	2019-08-20	Hangzhou Center for Disease Control and Prevention	NA	2017	China	anal swab
GCA_008039225.1	PRJNA558539	SAMN12495046	2019-08-20	Hangzhou Center for Disease Control and Prevention	NA	2017	China	seafood
GCA_008039245.1	PRJNA558539	SAMN12495044	2019-08-20	Hangzhou Center for Disease Control and Prevention	NA	2017	China	anal swab
GCA_008039275.1	PRJNA558539	SAMN12495043	2019-08-20	Hangzhou Center for Disease Control and Prevention	NA	2016	China	anal swab
GCA_008039285.1	PRJNA558539	SAMN12495041	2019-08-20	Hangzhou Center for Disease Control and Prevention	NA	2015	China	anal swab
GCA_008039295.1	PRJNA558539	SAMN12495042	2019-08-20	Hangzhou Center for Disease Control and Prevention	NA	2016	China	anal swab
GCA_008039325.1	PRJNA558539	SAMN12495040	2019-08-20	Hangzhou Center for Disease Control and Prevention	NA	2014	China	anal swab
GCA_008039345.1	PRJNA558539	SAMN12495039	2019-08-20	Hangzhou Center for Disease Control and Prevention	NA	2013	China	anal swab
GCA_008039365.1	PRJNA558539	SAMN12495038	2019-08-20	Hangzhou Center for Disease Control and Prevention	NA	2013	China	anal swab
GCA_008039385.1	PRJNA558539	SAMN12495036	2019-08-20	Hangzhou Center for Disease Control and Prevention	NA	2002	China	anal swab
GCA_008039855.1	PRJNA558539	SAMN12495037	2019-08-20	Hangzhou Center for Disease Control and Prevention	NA	2013	China	anal swab
GCA_008039905.1	PRJNA558539	SAMN12495047	2019-08-20	Hangzhou Center for Disease Control and Prevention	NA	2017	China	seafood
GCA_008271735.1	PRJNA557610	SAMN12542225	2019-09-04	Philippine Genome Center	NA	2015	Philippines	Penaeus vannamei
GCA_008271865.1	PRJNA557610	SAMN12404565	2019-09-04	Philippine Genome Center	NA	2014	Philippines	NA
GCA_008693625.1	PRJNA231221	SAMN11056382	2019-09-25	US Food and Drug Administration	NA	NA	USA	clinical isolate
GCA_008693745.1	PRJNA231221	SAMN11056377	2019-09-25	US Food and Drug Administration	NA	NA	USA	clinical isolate
GCA_009193065.1	PRJNA556528	SAMN12359103	2019-10-21	Zhejiang University	NA	2016	China	stool
GCA_009389755.1	PRJNA540575	SAMN11547089	2019-10-29	Hangzhou Center for Disease Control and Prevention	O4:KUT	2018	China	stool
GCA_009389765.1	PRJNA540575	SAMN11547090	2019-10-29	Hangzhou Center for Disease Control and Prevention	NA	2018	China	stool
GCA_009389775.1	PRJNA540575	SAMN11547086	2019-10-29	Hangzhou Center for Disease Control and Prevention	O4:KUT	2018	China	stool
GCA_009389785.1	PRJNA540575	SAMN11547088	2019-10-29	Hangzhou Center for Disease Control and Prevention	O4:K9	2018	China	stool
GCA_009389805.1	PRJNA540575	SAMN11547087	2019-10-29	Hangzhou Center for Disease Control and Prevention	O4:KUT	2018	China	stool
GCA_009389855.1	PRJNA540575	SAMN11547081	2019-10-29	Hangzhou Center for Disease Control and Prevention	O4:KUT	2017	China	stool
GCA_009389865.1	PRJNA540575	SAMN11547082	2019-10-29	Hangzhou Center for Disease Control and Prevention	O4:KUT	2017	China	stool
GCA_009389895.1	PRJNA540575	SAMN11547084	2019-10-29	Hangzhou Center for Disease Control and Prevention	O4:KUT	2017	China	stool
GCA_009389905.1	PRJNA540575	SAMN11547085	2019-10-29	Hangzhou Center for Disease Control and Prevention	O4:KUT	2018	China	stool
GCA_009389915.1	PRJNA540575	SAMN11547083	2019-10-29	Hangzhou Center for Disease Control and Prevention	O4:KUT	2017	China	NA
GCA_009389955.1	PRJNA540575	SAMN11547079	2019-10-29	Hangzhou Center for Disease Control and Prevention	O4:KUT	2017	China	stool
GCA_009389965.1	PRJNA540575	SAMN11547078	2019-10-29	Hangzhou Center for Disease Control and Prevention	O4:KUT	2017	China	stool
GCA_009389975.1	PRJNA540575	SAMN11547080	2019-10-29	Hangzhou Center for Disease Control and Prevention	O4:KUT	2017	China	stool
GCA_009390005.1	PRJNA540575	SAMN11547077	2019-10-29	Hangzhou Center for Disease Control and Prevention	O4:KUT	2017	China	stool
GCA_009390025.1	PRJNA540575	SAMN11547076	2019-10-29	Hangzhou Center for Disease Control and Prevention	O4:KUT	2017	China	stool
GCA_009390055.1	PRJNA540575	SAMN11547075	2019-10-29	Hangzhou Center for Disease Control and Prevention	O4:KUT	2017	China	stool
GCA_009390065.1	PRJNA540575	SAMN11547074	2019-10-29	Hangzhou Center for Disease Control and Prevention	O4:KUT	2017	China	stool
GCA_009390095.1	PRJNA540575	SAMN11547073	2019-10-29	Hangzhou Center for Disease Control and Prevention	O4:KUT	2017	China	stool
GCA_009390105.1	PRJNA540575	SAMN11547071	2019-10-29	Hangzhou Center for Disease Control and Prevention	O4:KUT	2017	China	stool
GCA_009390115.1	PRJNA540575	SAMN11547072	2019-10-29	Hangzhou Center for Disease Control and Prevention	O4:KUT	2017	China	stool
GCA_009390155.1	PRJNA540575	SAMN11547070	2019-10-29	Hangzhou Center for Disease Control and Prevention	O4:KUT	2017	China	stool
GCA_009390165.1	PRJNA540575	SAMN11547069	2019-10-29	Hangzhou Center for Disease Control and Prevention	O4:KUT	2017	China	stool
GCA_009390195.1	PRJNA540575	SAMN11547066	2019-10-29	Hangzhou Center for Disease Control and Prevention	O4:KUT	2017	China	stool
GCA_009390205.1	PRJNA540575	SAMN11547068	2019-10-29	Hangzhou Center for Disease Control and Prevention	O4:KUT	2017	China	stool
GCA_009390215.1	PRJNA540575	SAMN11547067	2019-10-29	Hangzhou Center for Disease Control and Prevention	O4:KUT	2017	China	stool
GCA_009390255.1	PRJNA540575	SAMN11547064	2019-10-29	Hangzhou Center for Disease Control and Prevention	O4:KUT	2017	China	stool
GCA_009390265.1	PRJNA540575	SAMN11547065	2019-10-29	Hangzhou Center for Disease Control and Prevention	O4:KUT	2017	China	stool
GCA_009390295.1	PRJNA540575	SAMN11547063	2019-10-29	Hangzhou Center for Disease Control and Prevention	O4:KUT	2017	China	stool
GCA_009390305.1	PRJNA540575	SAMN11547062	2019-10-29	Hangzhou Center for Disease Control and Prevention	O4:KUT	2017	China	stool
GCA_009390325.1	PRJNA540575	SAMN11547061	2019-10-29	Hangzhou Center for Disease Control and Prevention	O4:KUT	2017	China	stool
GCA_009390355.1	PRJNA540575	SAMN11547060	2019-10-29	Hangzhou Center for Disease Control and Prevention	O4:KUT	2017	China	stool
GCA_009390375.1	PRJNA540575	SAMN11547059	2019-10-29	Hangzhou Center for Disease Control and Prevention	O4:KUT	2017	China	stool
GCA_009390385.1	PRJNA540575	SAMN11547057	2019-10-29	Hangzhou Center for Disease Control and Prevention	O4:KUT	2017	China	stool
GCA_009390395.1	PRJNA540575	SAMN11547058	2019-10-29	Hangzhou Center for Disease Control and Prevention	O4:KUT	2017	China	stool
GCA_009390415.1	PRJNA540575	SAMN11547056	2019-10-29	Hangzhou Center for Disease Control and Prevention	O4:KUT	2017	China	stool
GCA_009390455.1	PRJNA540575	SAMN11547055	2019-10-29	Hangzhou Center for Disease Control and Prevention	O4:KUT	2016	China	stool
GCA_009390465.1	PRJNA540575	SAMN11547053	2019-10-29	Hangzhou Center for Disease Control and Prevention	O4:KUT	2016	China	stool
GCA_009390495.1	PRJNA540575	SAMN11547052	2019-10-29	Hangzhou Center for Disease Control and Prevention	O4:KUT	2016	China	stool
GCA_009390505.1	PRJNA540575	SAMN11547054	2019-10-29	Hangzhou Center for Disease Control and Prevention	O4:KUT	2016	China	stool
GCA_009390515.1	PRJNA540575	SAMN11547051	2019-10-29	Hangzhou Center for Disease Control and Prevention	O4:KUT	2016	China	stool
GCA_009390555.1	PRJNA540575	SAMN11547049	2019-10-29	Hangzhou Center for Disease Control and Prevention	O4:KUT	2016	China	stool
GCA_009390565.1	PRJNA540575	SAMN11547050	2019-10-29	Hangzhou Center for Disease Control and Prevention	O4:KUT	2016	China	stool
GCA_009390595.1	PRJNA540575	SAMN11547048	2019-10-29	Hangzhou Center for Disease Control and Prevention	O4:KUT	2016	China	stool
GCA_009390605.1	PRJNA540575	SAMN11547046	2019-10-29	Hangzhou Center for Disease Control and Prevention	O4:KUT	2016	China	stool
GCA_009390615.1	PRJNA540575	SAMN11547047	2019-10-29	Hangzhou Center for Disease Control and Prevention	O4:KUT	2016	China	stool
GCA_009390655.1	PRJNA540575	SAMN11547045	2019-10-29	Hangzhou Center for Disease Control and Prevention	O4:KUT	2016	China	stool
GCA_009390675.1	PRJNA540575	SAMN11547044	2019-10-29	Hangzhou Center for Disease Control and Prevention	O4:KUT	2016	China	stool
GCA_009390695.1	PRJNA540575	SAMN11547041	2019-10-29	Hangzhou Center for Disease Control and Prevention	O4:KUT	2016	China	stool
GCA_009390705.1	PRJNA540575	SAMN11547043	2019-10-29	Hangzhou Center for Disease Control and Prevention	O4:KUT	2016	China	stool
GCA_009390725.1	PRJNA540575	SAMN11547042	2019-10-29	Hangzhou Center for Disease Control and Prevention	O4:KUT	2016	China	stool
GCA_009390755.1	PRJNA540575	SAMN11547040	2019-10-29	Hangzhou Center for Disease Control and Prevention	O4:KUT	2016	China	stool
GCA_009390765.1	PRJNA540575	SAMN11547039	2019-10-29	Hangzhou Center for Disease Control and Prevention	O4:KUT	2016	China	stool
GCA_009390795.1	PRJNA540575	SAMN11547037	2019-10-29	Hangzhou Center for Disease Control and Prevention	O4:KUT	2016	China	stool
GCA_009390805.1	PRJNA540575	SAMN11547038	2019-10-29	Hangzhou Center for Disease Control and Prevention	O4:KUT	2016	China	stool
GCA_009390825.1	PRJNA540575	SAMN11547036	2019-10-29	Hangzhou Center for Disease Control and Prevention	O4:KUT	2016	China	stool
GCA_009390855.1	PRJNA540575	SAMN11547035	2019-10-29	Hangzhou Center for Disease Control and Prevention	O4:KUT	2016	China	stool
GCA_009390865.1	PRJNA540575	SAMN11547034	2019-10-29	Hangzhou Center for Disease Control and Prevention	O4:KUT	2016	China	stool
GCA_009390895.1	PRJNA540575	SAMN11547033	2019-10-29	Hangzhou Center for Disease Control and Prevention	O4:KUT	2016	China	stool
GCA_009390915.1	PRJNA540575	SAMN11547032	2019-10-29	Hangzhou Center for Disease Control and Prevention	O4:KUT	2016	China	stool
GCA_009390925.1	PRJNA540575	SAMN11547030	2019-10-29	Hangzhou Center for Disease Control and Prevention	O4:KUT	2015	China	stool
GCA_009390945.1	PRJNA540575	SAMN11547031	2019-10-29	Hangzhou Center for Disease Control and Prevention	O4:KUT	2015	China	stool
GCA_009390965.1	PRJNA540575	SAMN11547028	2019-10-29	Hangzhou Center for Disease Control and Prevention	O4:KUT	2014	China	stool
GCA_009390985.1	PRJNA540575	SAMN11547029	2019-10-29	Hangzhou Center for Disease Control and Prevention	O4:KUT	2015	China	stool
GCA_009391015.1	PRJNA540575	SAMN11547027	2019-10-29	Hangzhou Center for Disease Control and Prevention	O4:KUT	2014	China	stool
GCA_009391035.1	PRJNA540575	SAMN11547026	2019-10-29	Hangzhou Center for Disease Control and Prevention	O4:KUT	2014	China	stool
GCA_009391045.1	PRJNA540575	SAMN11547025	2019-10-29	Hangzhou Center for Disease Control and Prevention	O4:KUT	2013	China	stool
GCA_009391075.1	PRJNA540575	SAMN11547023	2019-10-29	Hangzhou Center for Disease Control and Prevention	O4:KUT	2013	China	stool
GCA_009391085.1	PRJNA540575	SAMN11547024	2019-10-29	Hangzhou Center for Disease Control and Prevention	O4:KUT	2013	China	stool
GCA_009391115.1	PRJNA540575	SAMN11547022	2019-10-29	Hangzhou Center for Disease Control and Prevention	O4:KUT	2013	China	stool
GCA_009391125.1	PRJNA540575	SAMN11547020	2019-10-29	Hangzhou Center for Disease Control and Prevention	O4:K8	2012	China	stool
GCA_009391145.1	PRJNA540575	SAMN11547021	2019-10-29	Hangzhou Center for Disease Control and Prevention	O4:K8	2013	China	stool
GCA_009391175.1	PRJNA540575	SAMN11547019	2019-10-29	Hangzhou Center for Disease Control and Prevention	O4:K8	2011	China	stool
GCA_009496475.1	PRJNA562617	SAMN12645948	2019-11-02	University of Malaya	NA	2014	Malaysia	NA
GCA_009645245.1	PRJNA563258	SAMN12671081	2019-11-08	University of Malaya	NA	2014	Malaysia	NA
GCA_009645315.1	PRJNA563256	SAMN12671080	2019-11-08	University of Malaya	NA	2014	Malaysia	NA
GCA_009647345.1	PRJNA563253	SAMN12671079	2019-11-10	University of Malaya	NA	2014	Thailand	NA
GCA_009647695.1	PRJNA563261	SAMN12671083	2019-11-10	University of Malaya	NA	2014	Viet Nam	NA
GCA_009647705.1	PRJNA563263	SAMN12671085	2019-11-10	University of Malaya	NA	2014	Viet Nam	NA
GCA_009647755.1	PRJNA563265	SAMN12671088	2019-11-10	University of Malaya	NA	2014	Malaysia	NA
GCA_009649015.1	PRJNA541971	SAMN02952920	2019-11-11	FDA Center for Food Safety and Applied Nutrition	O4:K12	NA	NA	human
GCA_009665495.1	PRJNA266293	SAMN10702672	2019-11-18	CDC	NA	NA	USA	NA
GCA_009734325.1	PRJNA592422	SAMN13426200	2019-12-09	Korea Research Institute of Bioscience & Biotechnology	NA	2019	South Korea	hepatopancreas
GCA_009738005.1	PRJNA505599	SAMN10426750	2019-12-09	University of Dhaka	NA	2016	Bangladesh	NA
GCA_009738025.1	PRJNA505599	SAMN10426773	2019-12-09	University of Dhaka	NA	2017	Bangladesh	NA
GCA_009763025.1	PRJNA266293	SAMN12648289	2019-12-18	CDC	NA	NA	USA	NA
GCA_009763165.1	PRJNA266293	SAMN12648306	2019-12-18	CDC	NA	2015	USA	stool
GCA_009763405.1	PRJNA266293	SAMN12648302	2019-12-18	CDC	NA	NA	USA	NA
GCA_009763425.1	PRJNA266293	SAMN12648301	2019-12-18	CDC	NA	NA	USA	stool
GCA_009763445.1	PRJNA266293	SAMN12648300	2019-12-18	CDC	NA	2012	USA	NA
GCA_009763505.1	PRJNA266293	SAMN12648288	2019-12-18	CDC	NA	2014	USA	stool
GCA_009763525.1	PRJNA266293	SAMN12648287	2019-12-18	CDC	NA	2014	USA	stool
GCA_009763545.1	PRJNA266293	SAMN12648286	2019-12-18	CDC	NA	2013	USA	Oral Swab
GCA_009763565.1	PRJNA266293	SAMN12648285	2019-12-18	CDC	NA	2013	USA	stool
GCA_009763605.1	PRJNA266293	SAMN12648283	2019-12-18	CDC	NA	NA	NA	NA
GCA_009763625.1	PRJNA266293	SAMN12648281	2019-12-18	CDC	NA	2013	USA	stool
GCA_009763645.1	PRJNA266293	SAMN12648282	2019-12-18	CDC	NA	2013	USA	stool
GCA_009764055.1	PRJNA266293	SAMN12648278	2019-12-18	CDC	NA	2012	USA	Unknown
GCA_009764075.1	PRJNA266293	SAMN12648277	2019-12-18	CDC	NA	2010	USA	stool
GCA_009859285.1	PRJNA482034	SAMN09694275	2020-01-13	National Institute of Fisheries Science	NA	2016	South Korea	seawater
GCA_009859305.1	PRJNA482034	SAMN09694274	2020-01-13	National Institute of Fisheries Science	NA	2016	South Korea	seawater
GCA_009859325.1	PRJNA482034	SAMN09694273	2020-01-13	National Institute of Fisheries Science	NA	2016	South Korea	seawater
GCA_009859345.1	PRJNA482034	SAMN09694272	2020-01-13	National Institute of Fisheries Science	NA	2016	South Korea	NA
GCA_009859365.1	PRJNA482034	SAMN09694271	2020-01-13	National Institute of Fisheries Science	NA	2016	South Korea	NA
GCA_009859385.1	PRJNA482034	SAMN09694270	2020-01-13	National Institute of Fisheries Science	NA	2016	South Korea	NA
GCA_009859405.1	PRJNA482034	SAMN09694269	2020-01-13	National Institute of Fisheries Science	NA	2016	South Korea	NA
GCA_009883815.1	PRJNA503785	SAMN10436897	2020-01-15	Yellow Sea Fisheries Research Institute	NA	2014	China	Litopenaeus vannamei
GCA_009883835.1	PRJNA503785	SAMN10436686	2020-01-15	Yellow Sea Fisheries Research Institute	NA	2014	China	Litopenaeus vannamei
GCA_009883855.1	PRJNA503785	SAMN10436796	2020-01-15	Yellow Sea Fisheries Research Institute	NA	2014	China	Litopenaeus vannamei
GCA_009883895.1	PRJNA503785	SAMN10436807	2020-01-15	Yellow Sea Fisheries Research Institute	NA	2015	China	Litopenaeus vannamei
GCA_009936575.1	PRJNA602337	SAMN13893118	2020-01-27	CIAD-Mazatlan	NA	1998	Mexico	NA
GCA_009936605.1	PRJNA602337	SAMN13893119	2020-01-27	CIAD-Mazatlan	NA	1999	Mexico	NA
GCA_009936625.1	PRJNA602337	SAMN13893122	2020-01-27	CIAD-Mazatlan	NA	2012	Mexico	NA
GCA_009991435.1	PRJNA556706	SAMN12364838	2020-01-29	Instituto Nacional de Salud	NA	2013	Peru	stool
GCA_009991445.1	PRJNA556706	SAMN12364839	2020-01-29	Instituto Nacional de Salud	NA	2014	Peru	stool
GCA_009991625.1	PRJNA556706	SAMN12364847	2020-01-29	Instituto Nacional de Salud	NA	2017	Peru	stool
GCA_009991645.1	PRJNA556706	SAMN12364845	2020-01-29	Instituto Nacional de Salud	NA	2015	Peru	stool
GCA_009991665.1	PRJNA556706	SAMN12364849	2020-01-29	Instituto Nacional de Salud	NA	2017	Peru	stool
GCA_009991675.1	PRJNA556706	SAMN12364848	2020-01-29	Instituto Nacional de Salud	NA	2017	Peru	stool
GCA_009991685.1	PRJNA556706	SAMN12364846	2020-01-29	Instituto Nacional de Salud	NA	2016	Peru	stool
GCA_009991725.1	PRJNA556706	SAMN12364844	2020-01-29	Instituto Nacional de Salud	NA	2015	Peru	stool
GCA_009991745.1	PRJNA556706	SAMN12364841	2020-01-29	Instituto Nacional de Salud	NA	2015	Peru	stool
GCA_009991755.1	PRJNA556706	SAMN12364843	2020-01-29	Instituto Nacional de Salud	NA	2015	Peru	stool
GCA_009991765.1	PRJNA556706	SAMN12364840	2020-01-29	Instituto Nacional de Salud	NA	2014	Peru	stool
GCA_009991805.1	PRJNA556706	SAMN12364842	2020-01-29	Instituto Nacional de Salud	NA	2015	Peru	stool
GCA_009991825.1	PRJNA556706	SAMN12364837	2020-01-29	Instituto Nacional de Salud	NA	2013	Peru	stool
GCA_009991845.1	PRJNA556706	SAMN12364836	2020-01-29	Instituto Nacional de Salud	NA	2011	Peru	stool
GCA_009991855.1	PRJNA556706	SAMN12364835	2020-01-29	Instituto Nacional de Salud	NA	2008	Peru	stool
GCA_009991885.1	PRJNA556706	SAMN12364834	2020-01-29	Instituto Nacional de Salud	NA	2001	Peru	stool
GCA_010671575.1	PRJNA602337	SAMN13893121	2020-02-16	CIAD-Mazatlan	NA	2009	Mexico	NA
GCA_010692765.1	PRJNA602337	SAMN13893117	2020-02-17	CIAD-Mazatlan	NA	2004	Mexico	NA
GCA_010692775.1	PRJNA602337	SAMN13893120	2020-02-17	CIAD-Mazatlan	NA	2000	Mexico	NA
GCA_012274865.1	PRJNA266293	SAMN12648303	2020-04-13	CDC	NA	NA	USA	NA
GCA_012274985.1	PRJNA266293	SAMN12648280	2020-04-13	CDC	NA	2012	USA	stool
GCA_012275005.1	PRJNA266293	SAMN12648279	2020-04-13	CDC	NA	NA	USA	stool
GCA_012276655.1	PRJNA530654	SAMN11321601	2020-04-13	Mahidol University	NA	2014	Thailand	shrimp pond sediment
GCA_012845845.1	PRJNA624113	SAMN14572085	2020-04-27	The First Institute of Oceanography,MNR	NA	NA	China	NA
GCA_013085265.1	PRJNA631126	SAMN14852540	2020-05-13	Nitte University Centre for Science Education and Research	NA	2003	India	NA
GCA_013369315.1	PRJNA540479	SAMN11537008	2020-06-23	Active Teaching NextGenSequencing Group (GCAT-SEEK)	NA	2013	USA	estuary
GCA_013390705.1	PRJNA643268	SAMN15408103	2020-07-06	Instituto Nacional de Salud	NA	2016	Peru	seafood
GCA_013391065.1	PRJNA643266	SAMN15408096	2020-07-06	Instituto Nacional de Salud	NA	2016	Peru	seafood
GCA_013393845.1	PRJNA541191	SAMN11579495	2020-07-08	Huazhong Agricultural University	NA	2013	China	crayfish
GCA_013393865.1	PRJNA541191	SAMN11579496	2020-07-08	Huazhong Agricultural University	NA	2013	China	crayfish
GCA_013393885.1	PRJNA541191	SAMN11579497	2020-07-08	Huazhong Agricultural University	NA	2013	China	crayfish
GCA_013420895.1	PRJNA322386	SAMN05161900	2020-07-16	Universiti Malaya	NA	2009	Malaysia	environment
GCA_014057765.1	PRJNA644273	SAMN15455888	2020-08-04	The First Affiliated Hospital of Zhejiang University	NA	2017	China	stool
GCA_014057775.1	PRJNA644273	SAMN15455886	2020-08-04	The First Affiliated Hospital of Zhejiang University	NA	2016	China	stool
GCA_014057805.1	PRJNA644273	SAMN15455889	2020-08-04	The First Affiliated Hospital of Zhejiang University	NA	2017	China	stool
GCA_014057815.1	PRJNA644273	SAMN15455885	2020-08-04	The First Affiliated Hospital of Zhejiang University	NA	2015	China	stool
GCA_014057825.1	PRJNA644273	SAMN15455887	2020-08-04	The First Affiliated Hospital of Zhejiang University	NA	2017	China	stool
GCA_014057865.1	PRJNA644273	SAMN15455883	2020-08-04	The First Affiliated Hospital of Zhejiang University	NA	2013	China	stool
GCA_014057875.1	PRJNA644273	SAMN15455884	2020-08-04	The First Affiliated Hospital of Zhejiang University	NA	2014	China	stool
GCA_014057895.1	PRJNA644273	SAMN15455882	2020-08-04	The First Affiliated Hospital of Zhejiang University	NA	2016	China	stool
GCA_014057915.1	PRJNA644273	SAMN15455880	2020-08-04	The First Affiliated Hospital of Zhejiang University	NA	2013	China	stool
GCA_014057925.1	PRJNA644273	SAMN15455881	2020-08-04	The First Affiliated Hospital of Zhejiang University	NA	2015	China	stool
GCA_014217295.1	PRJNA655788	SAMN15755100	2020-08-17	Tianjin Agricultural University	NA	2017	China	hepatopancreas
GCA_014396885.1	PRJNA608845	SAMN15594842	2020-09-02	University of Exeter	NA	2020	USA	Marsh seawater
GCA_014396905.1	PRJNA608845	SAMN15594841	2020-09-02	University of Exeter	NA	2020	USA	Marsh seawater
GCA_014525115.1	PRJNA266293	SAMN13500485	2020-09-11	CDC	NA	NA	USA	NA
GCA_014525225.1	PRJNA266293	SAMN13500486	2020-09-11	CDC	NA	NA	USA	NA
GCA_014525355.1	PRJNA266293	SAMN12648284	2020-09-11	CDC	NA	2013	USA	stool
GCA_014705665.1	PRJNA634321	SAMN14988329	2020-09-22	Research Institute for Plague Control	NA	2016	Russia	laboratory sample
GCA_014769095.1	PRJNA517379	SAMN10818954	2020-09-28	Fisheries College and Research Institute	NA	2016	India	hepatopancreas
GCA_014833015.1	PRJNA604195	SAMN14121488	2020-09-30	CIAD, A.C.	NA	2019	Mexico	hepatopancreas
GCA_014833075.1	PRJNA604195	SAMN14121636	2020-09-30	CIAD, A.C.	NA	2019	Mexico	hepatopancreas
GCA_014833085.1	PRJNA604195	SAMN14121637	2020-09-30	CIAD, A.C.	NA	2019	Mexico	hepatopancreas
GCA_014833115.1	PRJNA604195	SAMN14214392	2020-09-30	CIAD, A.C.	NA	2013	Mexico	hepatopancreas
GCA_014833125.1	PRJNA604195	SAMN14122045	2020-09-30	CIAD, A.C.	NA	2019	Mexico	hepatopancreas
GCA_014836295.1	PRJNA604195	SAMN14081008	2020-09-30	CIAD, A.C.	NA	2013	Mexico	hepatopancreas
GCA_014836305.1	PRJNA604195	SAMN14081013	2020-09-30	CIAD, A.C.	NA	2013	Mexico	hepatopancreas
GCA_014918335.1	PRJNA613630	SAMN14411447	2020-10-22	Guangdong Institute of Microbiology	NA	2013	China	Squid
GCA_014918345.1	PRJNA613630	SAMN14411446	2020-10-22	Guangdong Institute of Microbiology	NA	2012	China	shrimp
GCA_014918355.1	PRJNA613630	SAMN14411444	2020-10-22	Guangdong Institute of Microbiology	NA	2012	China	shrimp
GCA_014918365.1	PRJNA613630	SAMN14411448	2020-10-22	Guangdong Institute of Microbiology	NA	2013	China	Butterfish
GCA_014918375.1	PRJNA613630	SAMN14411445	2020-10-22	Guangdong Institute of Microbiology	NA	2012	China	shrimp
GCA_014918435.1	PRJNA613630	SAMN14411443	2020-10-22	Guangdong Institute of Microbiology	NA	2012	China	Cold dish
GCA_014918455.1	PRJNA613630	SAMN14411439	2020-10-22	Guangdong Institute of Microbiology	NA	2012	China	Dace
GCA_014918465.1	PRJNA613630	SAMN14411441	2020-10-22	Guangdong Institute of Microbiology	NA	2012	China	Frozen shrimp
GCA_014918485.1	PRJNA613630	SAMN14411440	2020-10-22	Guangdong Institute of Microbiology	NA	2012	China	shrimp
GCA_014918535.1	PRJNA613630	SAMN14411438	2020-10-22	Guangdong Institute of Microbiology	NA	2012	China	Squid
GCA_014918555.1	PRJNA613630	SAMN14411437	2020-10-22	Guangdong Institute of Microbiology	NA	2012	China	shrimp
GCA_014918575.1	PRJNA613630	SAMN14411436	2020-10-22	Guangdong Institute of Microbiology	NA	2012	China	shrimp
GCA_014918585.1	PRJNA613630	SAMN14411434	2020-10-22	Guangdong Institute of Microbiology	NA	2013	China	shrimp
GCA_014918605.1	PRJNA613630	SAMN14411435	2020-10-22	Guangdong Institute of Microbiology	NA	2013	China	shrimp
GCA_014918635.1	PRJNA613630	SAMN14411433	2020-10-22	Guangdong Institute of Microbiology	NA	2013	China	shrimp
GCA_014918645.1	PRJNA613630	SAMN14411431	2020-10-22	Guangdong Institute of Microbiology	NA	2013	China	Frozen shrimp
GCA_014918665.1	PRJNA613630	SAMN14411432	2020-10-22	Guangdong Institute of Microbiology	NA	2013	China	Pacific saury
GCA_014918685.1	PRJNA613630	SAMN14411429	2020-10-22	Guangdong Institute of Microbiology	NA	2013	China	Yellow croaker
GCA_014918705.1	PRJNA613630	SAMN14411430	2020-10-22	Guangdong Institute of Microbiology	NA	2013	China	shrimp
GCA_014918735.1	PRJNA613630	SAMN14411428	2020-10-22	Guangdong Institute of Microbiology	NA	2013	China	Frozen shrimp
GCA_014918755.1	PRJNA613630	SAMN14411427	2020-10-22	Guangdong Institute of Microbiology	NA	2013	China	shrimp
GCA_014918765.1	PRJNA613630	SAMN14411426	2020-10-22	Guangdong Institute of Microbiology	NA	2013	China	shrimp
GCA_014918795.1	PRJNA613630	SAMN14411424	2020-10-22	Guangdong Institute of Microbiology	NA	2013	China	shrimp
GCA_014918805.1	PRJNA613630	SAMN14411425	2020-10-22	Guangdong Institute of Microbiology	NA	2013	China	shrimp
GCA_014918815.1	PRJNA613630	SAMN14411423	2020-10-22	Guangdong Institute of Microbiology	NA	2013	China	Tilapia
GCA_014918855.1	PRJNA613630	SAMN14411422	2020-10-22	Guangdong Institute of Microbiology	NA	2013	China	Squid
GCA_014918865.1	PRJNA613630	SAMN14411421	2020-10-22	Guangdong Institute of Microbiology	NA	2013	China	Tilapia
GCA_014918895.1	PRJNA613630	SAMN14411420	2020-10-22	Guangdong Institute of Microbiology	NA	2013	China	Bullhead
GCA_014918905.1	PRJNA613630	SAMN14411419	2020-10-22	Guangdong Institute of Microbiology	NA	2013	China	Tilapia
GCA_014918925.1	PRJNA613630	SAMN14411418	2020-10-22	Guangdong Institute of Microbiology	NA	2013	China	Squid
GCA_014918955.1	PRJNA613630	SAMN14411417	2020-10-22	Guangdong Institute of Microbiology	NA	2013	China	shrimp
GCA_014918965.1	PRJNA613630	SAMN14411416	2020-10-22	Guangdong Institute of Microbiology	NA	2013	China	shrimp
GCA_014918995.1	PRJNA613630	SAMN14411415	2020-10-22	Guangdong Institute of Microbiology	NA	2013	China	shrimp
GCA_014919015.1	PRJNA613630	SAMN14411413	2020-10-22	Guangdong Institute of Microbiology	NA	2013	China	fish
GCA_014919025.1	PRJNA613630	SAMN14411414	2020-10-22	Guangdong Institute of Microbiology	NA	2013	China	Tilapia
GCA_014919055.1	PRJNA613630	SAMN14411412	2020-10-22	Guangdong Institute of Microbiology	NA	2013	China	shrimp
GCA_014919075.1	PRJNA613630	SAMN14411411	2020-10-22	Guangdong Institute of Microbiology	NA	2013	China	shrimp
GCA_014919095.1	PRJNA613630	SAMN14411409	2020-10-22	Guangdong Institute of Microbiology	NA	2013	China	shrimp
GCA_014919105.1	PRJNA613630	SAMN14411410	2020-10-22	Guangdong Institute of Microbiology	NA	2013	China	shrimp
GCA_014919115.1	PRJNA613630	SAMN14411408	2020-10-22	Guangdong Institute of Microbiology	NA	2013	China	shrimp
GCA_014919155.1	PRJNA613630	SAMN14411407	2020-10-22	Guangdong Institute of Microbiology	NA	2013	China	fish
GCA_014919165.1	PRJNA613630	SAMN14411406	2020-10-22	Guangdong Institute of Microbiology	NA	2013	China	Frozen shrimp
GCA_014919195.1	PRJNA613630	SAMN14411397	2020-10-22	Guangdong Institute of Microbiology	NA	2013	China	shrimp
GCA_014919215.1	PRJNA613630	SAMN14411398	2020-10-22	Guangdong Institute of Microbiology	NA	2013	China	Tilapia
GCA_014919225.1	PRJNA613630	SAMN14411399	2020-10-22	Guangdong Institute of Microbiology	NA	2013	China	shrimp
GCA_014919235.1	PRJNA613630	SAMN14411400	2020-10-22	Guangdong Institute of Microbiology	NA	2013	China	Tilapia
GCA_014919255.1	PRJNA613630	SAMN14411396	2020-10-22	Guangdong Institute of Microbiology	NA	2013	China	shrimp
GCA_014919295.1	PRJNA613630	SAMN14411395	2020-10-22	Guangdong Institute of Microbiology	NA	2013	China	shrimp
GCA_014919305.1	PRJNA613630	SAMN14411394	2020-10-22	Guangdong Institute of Microbiology	NA	2013	China	Cuttlefish
GCA_014919335.1	PRJNA613630	SAMN14411391	2020-10-22	Guangdong Institute of Microbiology	NA	2013	China	Squid
GCA_014919355.1	PRJNA613630	SAMN14411392	2020-10-22	Guangdong Institute of Microbiology	NA	2013	China	shrimp
GCA_014919365.1	PRJNA613630	SAMN14411393	2020-10-22	Guangdong Institute of Microbiology	NA	2013	China	shrimp
GCA_014919395.1	PRJNA613630	SAMN14411390	2020-10-22	Guangdong Institute of Microbiology	NA	2013	China	Tilapia
GCA_014919415.1	PRJNA613630	SAMN14411389	2020-10-22	Guangdong Institute of Microbiology	NA	2013	China	Yellow croaker
GCA_014919435.1	PRJNA613630	SAMN14411388	2020-10-22	Guangdong Institute of Microbiology	NA	2013	China	shrimp
GCA_014919445.1	PRJNA613630	SAMN14411385	2020-10-22	Guangdong Institute of Microbiology	NA	2013	China	shrimp
GCA_014919465.1	PRJNA613630	SAMN14411387	2020-10-22	Guangdong Institute of Microbiology	NA	2013	China	Squid
GCA_014919485.1	PRJNA613630	SAMN14411386	2020-10-22	Guangdong Institute of Microbiology	NA	2013	China	Yellow croaker
GCA_014919495.1	PRJNA613630	SAMN14411384	2020-10-22	Guangdong Institute of Microbiology	NA	2013	China	shrimp
GCA_014919535.1	PRJNA613630	SAMN14411382	2020-10-22	Guangdong Institute of Microbiology	NA	2013	China	shrimp
GCA_014919555.1	PRJNA613630	SAMN14411379	2020-10-22	Guangdong Institute of Microbiology	NA	2013	China	shrimp
GCA_014919565.1	PRJNA613630	SAMN14411383	2020-10-22	Guangdong Institute of Microbiology	NA	2013	China	shrimp
GCA_014919575.1	PRJNA613630	SAMN14411381	2020-10-22	Guangdong Institute of Microbiology	NA	2013	China	Tilapia
GCA_014919615.1	PRJNA613630	SAMN14411380	2020-10-22	Guangdong Institute of Microbiology	NA	2013	China	shrimp
GCA_014919635.1	PRJNA613630	SAMN14411377	2020-10-22	Guangdong Institute of Microbiology	NA	2013	China	Tilapia
GCA_014919645.1	PRJNA613630	SAMN14411378	2020-10-22	Guangdong Institute of Microbiology	NA	2013	China	shrimp
GCA_014919655.1	PRJNA613630	SAMN14411376	2020-10-22	Guangdong Institute of Microbiology	NA	2013	China	Tilapia
GCA_014919665.1	PRJNA613630	SAMN14411375	2020-10-22	Guangdong Institute of Microbiology	NA	2013	China	Squid
GCA_014919715.1	PRJNA613630	SAMN14411374	2020-10-22	Guangdong Institute of Microbiology	NA	2013	China	Tilapia
GCA_014919735.1	PRJNA613630	SAMN14411371	2020-10-22	Guangdong Institute of Microbiology	NA	2013	China	shrimp
GCA_014919745.1	PRJNA613630	SAMN14411372	2020-10-22	Guangdong Institute of Microbiology	NA	2013	China	shrimp
GCA_014919755.1	PRJNA613630	SAMN14411373	2020-10-22	Guangdong Institute of Microbiology	NA	2013	China	Tilapia
GCA_014919795.1	PRJNA613630	SAMN14411370	2020-10-22	Guangdong Institute of Microbiology	NA	2013	China	shrimp
GCA_014919815.1	PRJNA613630	SAMN14411369	2020-10-22	Guangdong Institute of Microbiology	NA	2013	China	shrimp
GCA_014919835.1	PRJNA613630	SAMN14411368	2020-10-22	Guangdong Institute of Microbiology	NA	2013	China	Tilapia
GCA_014919845.1	PRJNA613630	SAMN14411366	2020-10-22	Guangdong Institute of Microbiology	NA	2013	China	Squid
GCA_014919865.1	PRJNA613630	SAMN14411367	2020-10-22	Guangdong Institute of Microbiology	NA	2013	China	Squid
GCA_014919885.1	PRJNA613630	SAMN14411365	2020-10-22	Guangdong Institute of Microbiology	NA	2013	China	Navodon septentrionalis
GCA_014919905.1	PRJNA613630	SAMN14411364	2020-10-22	Guangdong Institute of Microbiology	NA	2013	China	shrimp
GCA_014919935.1	PRJNA613630	SAMN14411360	2020-10-22	Guangdong Institute of Microbiology	NA	2013	China	Frozen shrimp
GCA_014919955.1	PRJNA613630	SAMN14411363	2020-10-22	Guangdong Institute of Microbiology	NA	2013	China	shrimp
GCA_014919965.1	PRJNA613630	SAMN14411362	2020-10-22	Guangdong Institute of Microbiology	NA	2013	China	fish
GCA_014919975.1	PRJNA613630	SAMN14411359	2020-10-22	Guangdong Institute of Microbiology	NA	2013	China	Frozen shrimp
GCA_014920015.1	PRJNA613630	SAMN14411361	2020-10-22	Guangdong Institute of Microbiology	NA	2013	China	Squid
GCA_014920035.1	PRJNA613630	SAMN14411356	2020-10-22	Guangdong Institute of Microbiology	NA	2013	China	shrimp
GCA_014920045.1	PRJNA613630	SAMN14411357	2020-10-22	Guangdong Institute of Microbiology	NA	2013	China	shrimp
GCA_014920055.1	PRJNA613630	SAMN14411358	2020-10-22	Guangdong Institute of Microbiology	NA	2013	China	Frozen shrimp
GCA_014920065.1	PRJNA613630	SAMN14411354	2020-10-22	Guangdong Institute of Microbiology	NA	2013	China	Squid
GCA_014920115.1	PRJNA613630	SAMN14411355	2020-10-22	Guangdong Institute of Microbiology	NA	2013	China	Yellow croaker
GCA_014920135.1	PRJNA613630	SAMN14411351	2020-10-22	Guangdong Institute of Microbiology	NA	2013	China	shrimp
GCA_014920145.1	PRJNA613630	SAMN14411352	2020-10-22	Guangdong Institute of Microbiology	NA	2013	China	shrimp
GCA_014920175.1	PRJNA613630	SAMN14411350	2020-10-22	Guangdong Institute of Microbiology	NA	2012	China	Stewed chicken
GCA_014920185.1	PRJNA613630	SAMN14411349	2020-10-22	Guangdong Institute of Microbiology	NA	2013	China	shrimp
GCA_014920215.1	PRJNA613630	SAMN14411353	2020-10-22	Guangdong Institute of Microbiology	NA	2013	China	Frozen shrimp
GCA_014920235.1	PRJNA613630	SAMN14411348	2020-10-22	Guangdong Institute of Microbiology	NA	2013	China	Tilapia
GCA_014920245.1	PRJNA613630	SAMN14411347	2020-10-22	Guangdong Institute of Microbiology	NA	2013	China	shrimp
GCA_014920275.1	PRJNA613630	SAMN14411345	2020-10-22	Guangdong Institute of Microbiology	NA	2013	China	Snakehead
GCA_014920285.1	PRJNA613630	SAMN14411346	2020-10-22	Guangdong Institute of Microbiology	NA	2013	China	shrimp
GCA_014920315.1	PRJNA613630	SAMN14411342	2020-10-22	Guangdong Institute of Microbiology	NA	2013	China	Frozen shrimp
GCA_014920335.1	PRJNA613630	SAMN14411344	2020-10-22	Guangdong Institute of Microbiology	NA	2013	China	Grass Carp
GCA_014920355.1	PRJNA613630	SAMN14411343	2020-10-22	Guangdong Institute of Microbiology	NA	2013	China	Grass Carp
GCA_014920375.1	PRJNA613630	SAMN14411339	2020-10-22	Guangdong Institute of Microbiology	NA	2013	China	shrimp
GCA_014920385.1	PRJNA613630	SAMN14411341	2020-10-22	Guangdong Institute of Microbiology	NA	2013	China	Frozen shrimp
GCA_014920405.1	PRJNA613630	SAMN14411340	2020-10-22	Guangdong Institute of Microbiology	NA	2013	China	Carp
GCA_014920415.1	PRJNA613630	SAMN14411338	2020-10-22	Guangdong Institute of Microbiology	NA	2013	China	Tilapia
GCA_014920455.1	PRJNA613630	SAMN14411337	2020-10-22	Guangdong Institute of Microbiology	NA	2013	China	shrimp
GCA_014920475.1	PRJNA613630	SAMN14411336	2020-10-22	Guangdong Institute of Microbiology	NA	2013	China	Dried shrimp
GCA_014920495.1	PRJNA613630	SAMN14411334	2020-10-22	Guangdong Institute of Microbiology	NA	2015	China	Yellow croaker
GCA_014920505.1	PRJNA613630	SAMN14411335	2020-10-22	Guangdong Institute of Microbiology	NA	2015	China	salmon
GCA_014920535.1	PRJNA613630	SAMN14411333	2020-10-22	Guangdong Institute of Microbiology	NA	2015	China	Tilapia
GCA_014920545.1	PRJNA613630	SAMN14411332	2020-10-22	Guangdong Institute of Microbiology	NA	2015	China	shrimp
GCA_014920565.1	PRJNA613630	SAMN14411330	2020-10-22	Guangdong Institute of Microbiology	NA	2015	China	Squid
GCA_014920595.1	PRJNA613630	SAMN14411329	2020-10-22	Guangdong Institute of Microbiology	NA	2015	China	shrimp
GCA_014920605.1	PRJNA613630	SAMN14411331	2020-10-22	Guangdong Institute of Microbiology	NA	2015	China	shrimp
GCA_014920635.1	PRJNA613630	SAMN14411328	2020-10-22	Guangdong Institute of Microbiology	NA	2015	China	shrimp
GCA_014920645.1	PRJNA613630	SAMN14411327	2020-10-22	Guangdong Institute of Microbiology	NA	2015	China	shrimp
GCA_014920675.1	PRJNA613630	SAMN14411324	2020-10-22	Guangdong Institute of Microbiology	NA	2015	China	Squid
GCA_014920685.1	PRJNA613630	SAMN14411325	2020-10-22	Guangdong Institute of Microbiology	NA	2015	China	Squid
GCA_014920695.1	PRJNA613630	SAMN14411326	2020-10-22	Guangdong Institute of Microbiology	NA	2015	China	Yellow croaker
GCA_014920715.1	PRJNA613630	SAMN14411323	2020-10-22	Guangdong Institute of Microbiology	NA	2015	China	Squid
GCA_014920755.1	PRJNA613630	SAMN14411322	2020-10-22	Guangdong Institute of Microbiology	NA	2015	China	shrimp
GCA_014920775.1	PRJNA613630	SAMN14411320	2020-10-22	Guangdong Institute of Microbiology	NA	2015	China	shrimp
GCA_014920785.1	PRJNA613630	SAMN14411319	2020-10-22	Guangdong Institute of Microbiology	NA	2015	China	shrimp
GCA_014920815.1	PRJNA613630	SAMN14411321	2020-10-22	Guangdong Institute of Microbiology	NA	2015	China	shrimp
GCA_014920825.1	PRJNA613630	SAMN14411318	2020-10-22	Guangdong Institute of Microbiology	NA	2015	China	shrimp
GCA_014920835.1	PRJNA613630	SAMN14411317	2020-10-22	Guangdong Institute of Microbiology	NA	2015	China	shrimp
GCA_014920875.1	PRJNA613630	SAMN14411314	2020-10-22	Guangdong Institute of Microbiology	NA	2015	China	Squid
GCA_014920885.1	PRJNA613630	SAMN14411316	2020-10-22	Guangdong Institute of Microbiology	NA	2015	China	Squid
GCA_014920915.1	PRJNA613630	SAMN14411313	2020-10-22	Guangdong Institute of Microbiology	NA	2015	China	shrimp
GCA_014920925.1	PRJNA613630	SAMN14411315	2020-10-22	Guangdong Institute of Microbiology	NA	2015	China	Squid
GCA_014920935.1	PRJNA613630	SAMN14411312	2020-10-22	Guangdong Institute of Microbiology	NA	2015	China	Carp
GCA_014920975.1	PRJNA613630	SAMN14411308	2020-10-22	Guangdong Institute of Microbiology	NA	2015	China	Dried shrimp
GCA_014920985.1	PRJNA613630	SAMN14411311	2020-10-22	Guangdong Institute of Microbiology	NA	2015	China	shrimp
GCA_014921005.1	PRJNA613630	SAMN14411310	2020-10-22	Guangdong Institute of Microbiology	NA	2015	China	shrimp
GCA_014921035.1	PRJNA613630	SAMN14411309	2020-10-22	Guangdong Institute of Microbiology	NA	2015	China	shrimp
GCA_014921045.1	PRJNA613630	SAMN14411306	2020-10-22	Guangdong Institute of Microbiology	NA	2015	China	shrimp
GCA_014921075.1	PRJNA613630	SAMN14411307	2020-10-22	Guangdong Institute of Microbiology	NA	2015	China	Dried shrimp
GCA_014921095.1	PRJNA613630	SAMN14411304	2020-10-22	Guangdong Institute of Microbiology	NA	2015	China	shrimp
GCA_014921115.1	PRJNA613630	SAMN14411305	2020-10-22	Guangdong Institute of Microbiology	NA	2015	China	shrimp
GCA_014921125.1	PRJNA613630	SAMN14411301	2020-10-22	Guangdong Institute of Microbiology	NA	2015	China	Frozen shrimp
GCA_014921155.1	PRJNA613630	SAMN14411303	2020-10-22	Guangdong Institute of Microbiology	NA	2015	China	shrimp
GCA_014921165.1	PRJNA613630	SAMN14411302	2020-10-22	Guangdong Institute of Microbiology	NA	2015	China	shrimp
GCA_014921195.1	PRJNA613630	SAMN14411300	2020-10-22	Guangdong Institute of Microbiology	NA	2015	China	shrimp
GCA_014921205.1	PRJNA613630	SAMN14411299	2020-10-22	Guangdong Institute of Microbiology	NA	2015	China	shrimp
GCA_014921215.1	PRJNA613630	SAMN14411298	2020-10-22	Guangdong Institute of Microbiology	NA	2015	China	Blunt-snout bream
GCA_014921245.1	PRJNA613630	SAMN14411296	2020-10-22	Guangdong Institute of Microbiology	NA	2015	China	Blunt-snout bream
GCA_014921275.1	PRJNA613630	SAMN14411297	2020-10-22	Guangdong Institute of Microbiology	NA	2015	China	Blunt-snout bream
GCA_014921295.1	PRJNA613630	SAMN14411295	2020-10-22	Guangdong Institute of Microbiology	NA	2016	China	shrimp
GCA_014921315.1	PRJNA613630	SAMN14411293	2020-10-22	Guangdong Institute of Microbiology	NA	2015	China	Crayfish
GCA_014921335.1	PRJNA613630	SAMN14411294	2020-10-22	Guangdong Institute of Microbiology	NA	2015	China	Crayfish
GCA_014921345.1	PRJNA613630	SAMN14411292	2020-10-22	Guangdong Institute of Microbiology	NA	2015	China	Tilapia
GCA_014921355.1	PRJNA613630	SAMN14411273	2020-10-22	Guangdong Institute of Microbiology	NA	2016	China	shrimp
GCA_014921395.1	PRJNA613630	SAMN14411272	2020-10-22	Guangdong Institute of Microbiology	NA	2016	China	Frozen Shrimp
GCA_014921415.1	PRJNA613630	SAMN14411271	2020-10-22	Guangdong Institute of Microbiology	NA	2016	China	Frozen Shrimp
GCA_014921435.1	PRJNA613630	SAMN14411268	2020-10-22	Guangdong Institute of Microbiology	NA	2016	China	shrimp
GCA_014921455.1	PRJNA613630	SAMN14411270	2020-10-22	Guangdong Institute of Microbiology	NA	2016	China	Frozen Shrimp
GCA_014921465.1	PRJNA613630	SAMN14411269	2020-10-22	Guangdong Institute of Microbiology	NA	2016	China	shrimp
GCA_014921475.1	PRJNA613630	SAMN14411267	2020-10-22	Guangdong Institute of Microbiology	NA	2016	China	shrimp
GCA_014921515.1	PRJNA613630	SAMN14411266	2020-10-22	Guangdong Institute of Microbiology	NA	2016	China	shrimp
GCA_014921525.1	PRJNA613630	SAMN14411265	2020-10-22	Guangdong Institute of Microbiology	NA	2016	China	shrimp
GCA_014921545.1	PRJNA613630	SAMN14411264	2020-10-22	Guangdong Institute of Microbiology	NA	2016	China	shrimp
GCA_014921555.1	PRJNA613630	SAMN14411263	2020-10-22	Guangdong Institute of Microbiology	NA	2016	China	shrimp
GCA_014921595.1	PRJNA613630	SAMN14411262	2020-10-22	Guangdong Institute of Microbiology	NA	2016	China	salmon
GCA_014921615.1	PRJNA613630	SAMN14411259	2020-10-22	Guangdong Institute of Microbiology	NA	2015	China	Squid
GCA_014921625.1	PRJNA613630	SAMN14411261	2020-10-22	Guangdong Institute of Microbiology	NA	2016	China	Squid
GCA_014921655.1	PRJNA613630	SAMN14411260	2020-10-22	Guangdong Institute of Microbiology	NA	2016	China	Bream
GCA_014921665.1	PRJNA613630	SAMN14411258	2020-10-22	Guangdong Institute of Microbiology	NA	2016	China	shrimp
GCA_014921695.1	PRJNA613630	SAMN14411257	2020-10-22	Guangdong Institute of Microbiology	NA	2016	China	shrimp
GCA_014921705.1	PRJNA613630	SAMN14411256	2020-10-22	Guangdong Institute of Microbiology	NA	2016	China	shrimp
GCA_014921725.1	PRJNA613630	SAMN14411255	2020-10-22	Guangdong Institute of Microbiology	NA	2016	China	shrimp
GCA_014921755.1	PRJNA613630	SAMN14411254	2020-10-22	Guangdong Institute of Microbiology	NA	2016	China	shrimp
GCA_014921775.1	PRJNA613630	SAMN14411251	2020-10-22	Guangdong Institute of Microbiology	NA	2016	China	shrimp
GCA_014921785.1	PRJNA613630	SAMN14411253	2020-10-22	Guangdong Institute of Microbiology	NA	2015	China	Squid
GCA_014921795.1	PRJNA613630	SAMN14411250	2020-10-22	Guangdong Institute of Microbiology	NA	2016	China	shrimp
GCA_014921825.1	PRJNA613630	SAMN14411252	2020-10-22	Guangdong Institute of Microbiology	NA	2016	China	Aquatic product
GCA_014921855.1	PRJNA613630	SAMN14411248	2020-10-22	Guangdong Institute of Microbiology	NA	2016	China	shrimp
GCA_014921865.1	PRJNA613630	SAMN14411249	2020-10-22	Guangdong Institute of Microbiology	NA	2016	China	shrimp
GCA_014921875.1	PRJNA613630	SAMN14411247	2020-10-22	Guangdong Institute of Microbiology	NA	2015	China	Bream
GCA_014921885.1	PRJNA613630	SAMN14411246	2020-10-22	Guangdong Institute of Microbiology	NA	2016	China	Stewed beef
GCA_014921915.1	PRJNA613630	SAMN14411245	2020-10-22	Guangdong Institute of Microbiology	NA	2016	China	shrimp
GCA_014921955.1	PRJNA613630	SAMN14411243	2020-10-22	Guangdong Institute of Microbiology	NA	2016	China	Aquatic product
GCA_014921965.1	PRJNA613630	SAMN14411241	2020-10-22	Guangdong Institute of Microbiology	NA	2016	China	shrimp
GCA_014921975.1	PRJNA613630	SAMN14411240	2020-10-22	Guangdong Institute of Microbiology	NA	2016	China	Bream
GCA_014921995.1	PRJNA613630	SAMN14411242	2020-10-22	Guangdong Institute of Microbiology	NA	2016	China	shrimp
GCA_014922025.1	PRJNA613630	SAMN14411244	2020-10-22	Guangdong Institute of Microbiology	NA	2016	China	shrimp
GCA_014922055.1	PRJNA613630	SAMN14411239	2020-10-22	Guangdong Institute of Microbiology	NA	2015	China	Bream
GCA_014922075.1	PRJNA613630	SAMN14411235	2020-10-22	Guangdong Institute of Microbiology	NA	2017	China	stool
GCA_014922095.1	PRJNA613630	SAMN14411237	2020-10-22	Guangdong Institute of Microbiology	NA	2015	China	Tilapia
GCA_014922115.1	PRJNA613630	SAMN14411236	2020-10-22	Guangdong Institute of Microbiology	NA	2017	China	stool
GCA_014922125.1	PRJNA613630	SAMN14411234	2020-10-22	Guangdong Institute of Microbiology	NA	2018	China	stool
GCA_014922155.1	PRJNA613630	SAMN14411233	2020-10-22	Guangdong Institute of Microbiology	NA	2018	China	stool
GCA_014922185.1	PRJNA613630	SAMN14411232	2020-10-22	Guangdong Institute of Microbiology	NA	2015	China	stool
GCA_014922205.1	PRJNA613630	SAMN14411231	2020-10-22	Guangdong Institute of Microbiology	NA	2015	China	stool
GCA_014922235.1	PRJNA613630	SAMN14411228	2020-10-22	Guangdong Institute of Microbiology	NA	2015	China	stool
GCA_014922245.1	PRJNA613630	SAMN14411230	2020-10-22	Guangdong Institute of Microbiology	NA	2015	China	stool
GCA_014922265.1	PRJNA613630	SAMN14411227	2020-10-22	Guangdong Institute of Microbiology	NA	2015	China	stool
GCA_014922295.1	PRJNA613630	SAMN14411226	2020-10-22	Guangdong Institute of Microbiology	NA	2015	China	stool
GCA_014930255.1	PRJNA613630	SAMN14411404	2020-10-23	Guangdong Institute of Microbiology	NA	2014	China	Bullhead
GCA_014930265.1	PRJNA613630	SAMN14411405	2020-10-23	Guangdong Institute of Microbiology	NA	2014	China	shrimp
GCA_014930275.1	PRJNA613630	SAMN14411403	2020-10-23	Guangdong Institute of Microbiology	NA	2014	China	shrimp
GCA_014930285.1	PRJNA613630	SAMN14411402	2020-10-23	Guangdong Institute of Microbiology	NA	2014	China	Bream
GCA_014930295.1	PRJNA613630	SAMN14411401	2020-10-23	Guangdong Institute of Microbiology	NA	2013	China	Tilapia
GCA_014963845.1	PRJNA613630	SAMN14411291	2020-10-26	Guangdong Institute of Microbiology	NA	2016	China	Dried shrimp
GCA_014963885.1	PRJNA613630	SAMN14411290	2020-10-26	Guangdong Institute of Microbiology	NA	2016	China	Dried shrimp
GCA_014963905.1	PRJNA613630	SAMN14411289	2020-10-26	Guangdong Institute of Microbiology	NA	2016	China	Dried shrimp
GCA_014963925.1	PRJNA613630	SAMN14411287	2020-10-26	Guangdong Institute of Microbiology	NA	2016	China	shrimp
GCA_014963945.1	PRJNA613630	SAMN14411286	2020-10-26	Guangdong Institute of Microbiology	NA	2016	China	shrimp
GCA_014963965.1	PRJNA613630	SAMN14411288	2020-10-26	Guangdong Institute of Microbiology	NA	2016	China	Dried shrimp
GCA_014963985.1	PRJNA613630	SAMN14411283	2020-10-26	Guangdong Institute of Microbiology	NA	2016	China	Blunt-snout bream
GCA_014964005.1	PRJNA613630	SAMN14411284	2020-10-26	Guangdong Institute of Microbiology	NA	2016	China	Blunt-snout bream
GCA_014964025.1	PRJNA613630	SAMN14411285	2020-10-26	Guangdong Institute of Microbiology	NA	2016	China	Blunt-snout bream
GCA_014964045.1	PRJNA613630	SAMN14411281	2020-10-26	Guangdong Institute of Microbiology	NA	2016	China	Yellow croaker
GCA_014964055.1	PRJNA613630	SAMN14411282	2020-10-26	Guangdong Institute of Microbiology	NA	2016	China	Tilapia
GCA_014964085.1	PRJNA613630	SAMN14411280	2020-10-26	Guangdong Institute of Microbiology	NA	2016	China	shrimp
GCA_014964105.1	PRJNA613630	SAMN14411276	2020-10-26	Guangdong Institute of Microbiology	NA	2016	China	Squid
GCA_014964125.1	PRJNA613630	SAMN14411278	2020-10-26	Guangdong Institute of Microbiology	NA	2016	China	shrimp
GCA_014964145.1	PRJNA613630	SAMN14411279	2020-10-26	Guangdong Institute of Microbiology	NA	2016	China	shrimp
GCA_014964165.1	PRJNA613630	SAMN14411275	2020-10-26	Guangdong Institute of Microbiology	NA	2016	China	Squid
GCA_014964185.1	PRJNA613630	SAMN14411277	2020-10-26	Guangdong Institute of Microbiology	NA	2016	China	Squid
GCA_014964205.1	PRJNA613630	SAMN14411238	2020-10-26	Guangdong Institute of Microbiology	NA	2015	China	Yellow croaker
GCA_014964255.1	PRJNA613630	SAMN14411274	2020-10-26	Guangdong Institute of Microbiology	NA	2016	China	Yellow croaker
GCA_015680975.1	PRJNA664306	SAMN16205401	2020-11-24	Shenzhen People's Hospital	NA	2019	China	feces
GCA_015744865.1	PRJNA590891	SAMN16676833	2020-12-04	National Antimicrobial Resistance Monitoring System	NA	2020	USA	shrimp
GCA_015744885.1	PRJNA266293	SAMN16790655	2020-12-04	CDC	NA	NA	USA	human
GCA_015744985.1	PRJNA563071	SAMN16380652	2020-12-04	Public Health Agency of Canada	NA	2020	Canada	stool
GCA_015745065.1	PRJNA563071	SAMN16380650	2020-12-04	Public Health Agency of Canada	NA	2020	Canada	stool
GCA_015745285.1	PRJNA563071	SAMN16380649	2020-12-04	Public Health Agency of Canada	NA	2020	Canada	stool
GCA_015745305.1	PRJNA563071	SAMN16380651	2020-12-04	Public Health Agency of Canada	NA	2020	Canada	stool
GCA_015745365.1	PRJNA563071	SAMN16380653	2020-12-04	Public Health Agency of Canada	NA	2020	Canada	stool
GCA_015745405.1	PRJNA563071	SAMN16380654	2020-12-04	Public Health Agency of Canada	NA	2020	Canada	stool
GCA_015745665.1	PRJNA266293	SAMN16489456	2020-12-04	CDC	NA	NA	USA	human
GCA_015745725.1	PRJNA563071	SAMN16380655	2020-12-04	Public Health Agency of Canada	NA	2020	Canada	stool
GCA_015745825.1	PRJNA266293	SAMN16392350	2020-12-04	CDC	NA	NA	USA	human
GCA_015745865.1	PRJNA590891	SAMN16134149	2020-12-04	National Antimicrobial Resistance Monitoring System	NA	2020	USA	shrimp
GCA_015745875.1	PRJNA590891	SAMN16133288	2020-12-04	National Antimicrobial Resistance Monitoring System	NA	2020	USA	shrimp
GCA_015746065.1	PRJNA266293	SAMN15900785	2020-12-04	CDC	NA	NA	USA	human
GCA_015746105.1	PRJNA266293	SAMN15900789	2020-12-04	CDC	NA	NA	USA	human
GCA_015746185.1	PRJNA266293	SAMN15857075	2020-12-04	CDC	NA	NA	USA	human
GCA_015746205.1	PRJNA266293	SAMN15857082	2020-12-04	CDC	NA	NA	USA	human
GCA_015746265.1	PRJNA266293	SAMN15848060	2020-12-04	CDC	NA	NA	USA	human
GCA_015746275.1	PRJNA266293	SAMN15848063	2020-12-04	CDC	NA	NA	USA	human
GCA_015746305.1	PRJNA266293	SAMN15848057	2020-12-04	CDC	NA	NA	USA	human
GCA_015746345.1	PRJNA266293	SAMN15716834	2020-12-04	CDC	NA	NA	USA	human
GCA_015746425.1	PRJNA266293	SAMN15716808	2020-12-04	CDC	NA	NA	USA	human
GCA_015774415.1	PRJNA266293	SAMN14352317	2020-12-07	CDC	NA	2020	USA	NA
GCA_015774435.1	PRJNA266293	SAMN14352316	2020-12-07	CDC	NA	2020	USA	NA
GCA_015774675.1	PRJNA266293	SAMN15054260	2020-12-07	CDC	NA	NA	USA	human
GCA_015774935.1	PRJNA266293	SAMN13869827	2020-12-07	CDC	NA	NA	USA	human
GCA_015774975.1	PRJNA266293	SAMN13825965	2020-12-07	CDC	NA	NA	USA	human
GCA_015774995.1	PRJNA266293	SAMN13825963	2020-12-07	CDC	NA	NA	USA	human
GCA_015775015.1	PRJNA245882	SAMN13809952	2020-12-07	FDA/CFSAN	NA	2013	USA	food
GCA_015775075.1	PRJNA245882	SAMN13809951	2020-12-07	FDA/CFSAN	NA	2013	USA	food
GCA_015775095.1	PRJNA245882	SAMN13809954	2020-12-07	FDA/CFSAN	NA	2013	USA	food
GCA_015775115.1	PRJNA245882	SAMN13809955	2020-12-07	FDA/CFSAN	NA	2013	USA	food
GCA_015775165.1	PRJNA245882	SAMN13809857	2020-12-07	FDA/CFSAN	NA	2013	USA	food
GCA_015775215.1	PRJNA245882	SAMN13809860	2020-12-07	FDA/CFSAN	NA	2013	USA	food
GCA_015775235.1	PRJNA245882	SAMN13808827	2020-12-07	FDA/CFSAN	NA	2013	USA	food
GCA_015775255.1	PRJNA245882	SAMN13808835	2020-12-07	FDA/CFSAN	NA	2013	USA	food
GCA_015775305.1	PRJNA245882	SAMN13808830	2020-12-07	FDA/CFSAN	NA	2013	USA	food
GCA_015775335.1	PRJNA245882	SAMN13808808	2020-12-07	FDA/CFSAN	NA	2013	USA	food
GCA_015775395.1	PRJNA245882	SAMN13808686	2020-12-07	FDA/CFSAN	NA	2013	USA	food
GCA_015775415.1	PRJNA245882	SAMN13808689	2020-12-07	FDA/CFSAN	NA	2013	USA	food
GCA_015775435.1	PRJNA245882	SAMN13808694	2020-12-07	FDA/CFSAN	NA	2013	USA	food
GCA_015775535.1	PRJNA266293	SAMN13763572	2020-12-07	CDC	NA	NA	USA	human
GCA_015775575.1	PRJNA266293	SAMN13763575	2020-12-07	CDC	NA	NA	USA	human
GCA_015775595.1	PRJNA266293	SAMN13763541	2020-12-07	CDC	NA	NA	USA	human
GCA_015775635.1	PRJNA245882	SAMN13808683	2020-12-07	FDA/CFSAN	NA	2013	USA	food
GCA_015775675.1	PRJNA266293	SAMN13763542	2020-12-07	CDC	NA	NA	USA	human
GCA_015775715.1	PRJNA266293	SAMN13763540	2020-12-07	CDC	NA	NA	USA	human
GCA_015775795.1	PRJNA266293	SAMN13746698	2020-12-07	CDC	NA	NA	USA	human
GCA_015775895.1	PRJNA266293	SAMN13746699	2020-12-07	CDC	NA	NA	USA	human
GCA_015775915.1	PRJNA266293	SAMN13746687	2020-12-07	CDC	NA	NA	USA	human
GCA_015775955.1	PRJNA266293	SAMN13746682	2020-12-07	CDC	NA	NA	USA	human
GCA_015775995.1	PRJNA266293	SAMN13746685	2020-12-07	CDC	NA	NA	USA	human
GCA_015776015.1	PRJNA266293	SAMN13746694	2020-12-07	CDC	NA	NA	USA	human
GCA_015776035.1	PRJNA266293	SAMN13746689	2020-12-07	CDC	NA	NA	USA	human
GCA_015776055.1	PRJNA266293	SAMN13746684	2020-12-07	CDC	NA	NA	USA	human
GCA_015776075.1	PRJNA266293	SAMN13746683	2020-12-07	CDC	NA	NA	USA	human
GCA_015776095.1	PRJNA266293	SAMN13746688	2020-12-07	CDC	NA	NA	USA	human
GCA_015777925.1	PRJNA514245	SAMN13649479	2020-12-07	National Center for Biotechnology Information	NA	2009	USA	NA
GCA_015777945.1	PRJNA514245	SAMN13649507	2020-12-07	National Center for Biotechnology Information	NA	2015	USA	environmental
GCA_015778005.1	PRJNA514245	SAMN13649506	2020-12-07	National Center for Biotechnology Information	NA	2015	USA	environmental
GCA_015778045.1	PRJNA514245	SAMN13649503	2020-12-07	National Center for Biotechnology Information	NA	2015	USA	environmental
GCA_015778065.1	PRJNA514245	SAMN13649494	2020-12-07	National Center for Biotechnology Information	NA	2014	USA	environmental
GCA_015778085.1	PRJNA514245	SAMN13649481	2020-12-07	National Center for Biotechnology Information	NA	2009	USA	NA
GCA_015778165.1	PRJNA514245	SAMN13649501	2020-12-07	National Center for Biotechnology Information	NA	2015	USA	environmental
GCA_015778205.1	PRJNA514245	SAMN13649511	2020-12-07	National Center for Biotechnology Information	NA	2011	USA	NA
GCA_015778245.1	PRJNA514245	SAMN13649492	2020-12-07	National Center for Biotechnology Information	NA	2014	USA	environmental
GCA_015778265.1	PRJNA514245	SAMN13649509	2020-12-07	National Center for Biotechnology Information	NA	2014	USA	NA
GCA_015778285.1	PRJNA514245	SAMN13649505	2020-12-07	National Center for Biotechnology Information	NA	2015	USA	environmental
GCA_015778305.1	PRJNA514245	SAMN13649504	2020-12-07	National Center for Biotechnology Information	NA	2015	USA	environmental
GCA_015778325.1	PRJNA514245	SAMN13649482	2020-12-07	National Center for Biotechnology Information	NA	2009	USA	NA
GCA_015778385.1	PRJNA514245	SAMN13649508	2020-12-07	National Center for Biotechnology Information	NA	2014	USA	NA
GCA_015778405.1	PRJNA514245	SAMN13649512	2020-12-07	National Center for Biotechnology Information	NA	2011	USA	NA
GCA_015778445.1	PRJNA514245	SAMN13649516	2020-12-07	National Center for Biotechnology Information	NA	2013	USA	NA
GCA_015778465.1	PRJNA514245	SAMN13649514	2020-12-07	National Center for Biotechnology Information	NA	2013	USA	NA
GCA_015778485.1	PRJNA514245	SAMN13649513	2020-12-07	National Center for Biotechnology Information	NA	2013	USA	NA
GCA_015778505.1	PRJNA514245	SAMN13649515	2020-12-07	National Center for Biotechnology Information	NA	2013	NA	NA
GCA_015778525.1	PRJNA514245	SAMN13649517	2020-12-07	National Center for Biotechnology Information	NA	2013	USA	NA
GCA_015778745.1	PRJNA514245	SAMN13649498	2020-12-07	National Center for Biotechnology Information	NA	2015	USA	environmental
GCA_015778845.1	PRJNA514245	SAMN13649489	2020-12-07	National Center for Biotechnology Information	NA	2014	USA	environmental
GCA_015778865.1	PRJNA514245	SAMN13649480	2020-12-07	National Center for Biotechnology Information	NA	2009	USA	NA
GCA_015778885.1	PRJNA514245	SAMN13649502	2020-12-07	National Center for Biotechnology Information	NA	2015	USA	environmental
GCA_015778925.1	PRJNA245882	SAMN13283480	2020-12-07	FDA/CFSAN	NA	2013	USA	food
GCA_015778965.1	PRJNA245882	SAMN13283504	2020-12-07	FDA/CFSAN	NA	2013	USA	food
GCA_015778985.1	PRJNA245882	SAMN13283484	2020-12-07	FDA/CFSAN	NA	2013	USA	food
GCA_015779005.1	PRJNA245882	SAMN13283485	2020-12-07	FDA/CFSAN	NA	2013	USA	food
GCA_015779025.1	PRJNA245882	SAMN13283475	2020-12-07	FDA/CFSAN	NA	2013	USA	food
GCA_015779045.1	PRJNA245882	SAMN13283473	2020-12-07	FDA/CFSAN	NA	2013	USA	food
GCA_015779065.1	PRJNA245882	SAMN13283474	2020-12-07	FDA/CFSAN	NA	2013	USA	food
GCA_015779085.1	PRJNA245882	SAMN13283483	2020-12-07	FDA/CFSAN	NA	2013	USA	food
GCA_015779105.1	PRJNA245882	SAMN13283482	2020-12-07	FDA/CFSAN	NA	2013	USA	food
GCA_015779115.1	PRJNA245882	SAMN13283486	2020-12-07	FDA/CFSAN	NA	2013	USA	food
GCA_015779145.1	PRJNA245882	SAMN13283477	2020-12-07	FDA/CFSAN	NA	2013	USA	food
GCA_015779165.1	PRJNA245882	SAMN13283472	2020-12-07	FDA/CFSAN	NA	2013	USA	food
GCA_015779185.1	PRJNA245882	SAMN13283492	2020-12-07	FDA/CFSAN	NA	2013	USA	food
GCA_015779205.1	PRJNA245882	SAMN13283500	2020-12-07	FDA/CFSAN	NA	2013	USA	food
GCA_015779225.1	PRJNA245882	SAMN13283497	2020-12-07	FDA/CFSAN	NA	2013	USA	food
GCA_015779265.1	PRJNA245882	SAMN13283501	2020-12-07	FDA/CFSAN	NA	2013	USA	food
GCA_015779285.1	PRJNA681469	SAMN16954303	2020-12-07	Korea Research Institute of Bioscience & Biotechnology	NA	2020	South Korea	NA
GCA_015779305.1	PRJNA245882	SAMN13283471	2020-12-07	FDA/CFSAN	NA	2013	USA	food
GCA_015779335.1	PRJNA245882	SAMN13283527	2020-12-07	FDA/CFSAN	NA	2013	USA	food
GCA_015779365.1	PRJNA245882	SAMN13283549	2020-12-07	FDA/CFSAN	NA	2013	USA	food
GCA_015779405.1	PRJNA590891	SAMN13481054	2020-12-07	National Antimicrobial Resistance Monitoring System	NA	2019	USA	shrimp
GCA_015779445.1	PRJNA590891	SAMN13481061	2020-12-07	National Antimicrobial Resistance Monitoring System	NA	2019	USA	shrimp
GCA_015779465.1	PRJNA245882	SAMN13283509	2020-12-07	FDA/CFSAN	NA	2013	USA	food
GCA_015779545.1	PRJNA245882	SAMN13283453	2020-12-07	FDA/CFSAN	NA	2013	USA	food
GCA_015779605.1	PRJNA245882	SAMN13283463	2020-12-07	FDA/CFSAN	NA	2013	USA	food
GCA_015779625.1	PRJNA245882	SAMN13283524	2020-12-07	FDA/CFSAN	NA	2013	USA	food
GCA_015779645.1	PRJNA245882	SAMN13283514	2020-12-07	FDA/CFSAN	NA	2013	USA	food
GCA_015779665.1	PRJNA514245	SAMN05578021	2020-12-07	National Center for Biotechnology Information	NA	2015	NA	NA
GCA_015779685.1	PRJNA245882	SAMN13283446	2020-12-07	FDA/CFSAN	NA	2013	USA	food
GCA_015779705.1	PRJNA514245	SAMN05578023	2020-12-07	National Center for Biotechnology Information	NA	2015	NA	NA
GCA_015779745.1	PRJNA245882	SAMN13245804	2020-12-07	FDA/CFSAN	NA	2013	USA	food
GCA_015779775.1	PRJNA245882	SAMN13245812	2020-12-07	FDA/CFSAN	NA	2013	USA	food
GCA_015779795.1	PRJNA514245	SAMN13634685	2020-12-07	National Center for Biotechnology Information	NA	2008	USA	sediment
GCA_015779835.1	PRJNA514245	SAMN13634692	2020-12-07	National Center for Biotechnology Information	NA	2015	USA	esturary
GCA_015779855.1	PRJNA514245	SAMN13634679	2020-12-07	National Center for Biotechnology Information	NA	2007	USA	oyster
GCA_015779895.1	PRJNA514245	SAMN05578022	2020-12-07	National Center for Biotechnology Information	NA	2015	NA	NA
GCA_015779935.1	PRJNA514245	SAMN13634688	2020-12-07	National Center for Biotechnology Information	NA	2008	USA	water
GCA_015779955.1	PRJNA514245	SAMN13634687	2020-12-07	National Center for Biotechnology Information	NA	2008	USA	sediment
GCA_015779975.1	PRJNA514245	SAMN13634681	2020-12-07	National Center for Biotechnology Information	NA	2008	USA	oyster
GCA_015779995.1	PRJNA514245	SAMN13634684	2020-12-07	National Center for Biotechnology Information	NA	2008	USA	oyster
GCA_015780035.1	PRJNA514245	SAMN13634686	2020-12-07	National Center for Biotechnology Information	NA	2008	USA	sediment
GCA_015780075.1	PRJNA514245	SAMN13634689	2020-12-07	National Center for Biotechnology Information	NA	2009	USA	oyster
GCA_015780095.1	PRJNA514245	SAMN13634683	2020-12-07	National Center for Biotechnology Information	NA	2008	USA	oyster
GCA_015780115.1	PRJNA514245	SAMN13634675	2020-12-07	National Center for Biotechnology Information	NA	2012	USA	NA
GCA_015780155.1	PRJNA514245	SAMN05578020	2020-12-07	National Center for Biotechnology Information	NA	2015	NA	NA
GCA_015780175.1	PRJNA514245	SAMN13634680	2020-12-07	National Center for Biotechnology Information	NA	2007	USA	water
GCA_015780235.1	PRJNA514245	SAMN13634682	2020-12-07	National Center for Biotechnology Information	NA	2008	USA	oyster
GCA_015780275.1	PRJNA514245	SAMN13634001	2020-12-07	National Center for Biotechnology Information	NA	2004	USA	NA
GCA_015780295.1	PRJNA514245	SAMN13633993	2020-12-07	National Center for Biotechnology Information	NA	2013	NA	NA
GCA_015780315.1	PRJNA590891	SAMN13481063	2020-12-07	National Antimicrobial Resistance Monitoring System	NA	2019	USA	shrimp
GCA_015780355.1	PRJNA514245	SAMN13633985	2020-12-07	National Center for Biotechnology Information	NA	2008	USA	oyster
GCA_015780375.1	PRJNA514245	SAMN13633983	2020-12-07	National Center for Biotechnology Information	NA	2013	USA	NA
GCA_015780395.1	PRJNA266293	SAMN13621687	2020-12-07	CDC	NA	2019	USA	NA
GCA_015780435.1	PRJNA266293	SAMN13621689	2020-12-07	CDC	NA	2019	USA	NA
GCA_015780455.1	PRJNA514245	SAMN13634002	2020-12-07	National Center for Biotechnology Information	NA	2008	USA	water
GCA_015780475.1	PRJNA514245	SAMN13634003	2020-12-07	National Center for Biotechnology Information	NA	2008	USA	sediment
GCA_015780495.1	PRJNA514245	SAMN13633984	2020-12-07	National Center for Biotechnology Information	NA	2007	USA	seawater
GCA_015780555.1	PRJNA514245	SAMN13633990	2020-12-07	National Center for Biotechnology Information	NA	2015	USA	phyto
GCA_015780575.1	PRJNA514245	SAMN13633988	2020-12-07	National Center for Biotechnology Information	NA	2008	USA	sediment
GCA_015780595.1	PRJNA514245	SAMN13633987	2020-12-07	National Center for Biotechnology Information	NA	2008	USA	water
GCA_015780615.1	PRJNA514245	SAMN13633997	2020-12-07	National Center for Biotechnology Information	NA	2011	USA	NA
GCA_015780635.1	PRJNA266293	SAMN13621685	2020-12-07	CDC	NA	2019	USA	NA
GCA_015780655.1	PRJNA266293	SAMN13621686	2020-12-07	CDC	NA	2019	USA	NA
GCA_015780675.1	PRJNA514245	SAMN13634000	2020-12-07	National Center for Biotechnology Information	NA	2011	USA	NA
GCA_015780695.1	PRJNA266293	SAMN13621688	2020-12-07	CDC	NA	2019	USA	NA
GCA_015781335.1	PRJNA245882	SAMN13283464	2020-12-07	FDA/CFSAN	NA	2013	USA	food
GCA_015781395.1	PRJNA245882	SAMN13283540	2020-12-07	FDA/CFSAN	NA	2013	USA	food
GCA_015781415.1	PRJNA245882	SAMN13283544	2020-12-07	FDA/CFSAN	NA	2013	USA	food
GCA_015781435.1	PRJNA245882	SAMN13283512	2020-12-07	FDA/CFSAN	NA	2013	USA	food
GCA_015781455.1	PRJNA245882	SAMN13283519	2020-12-07	FDA/CFSAN	NA	2013	USA	food
GCA_015781475.1	PRJNA245882	SAMN13283515	2020-12-07	FDA/CFSAN	NA	2013	USA	food
GCA_015781495.1	PRJNA245882	SAMN13283516	2020-12-07	FDA/CFSAN	NA	2013	USA	food
GCA_015781515.1	PRJNA245882	SAMN13245794	2020-12-07	FDA/CFSAN	NA	2013	USA	food
GCA_015781535.1	PRJNA245882	SAMN13245779	2020-12-07	FDA/CFSAN	NA	2013	USA	food
GCA_015781555.1	PRJNA245882	SAMN13283520	2020-12-07	FDA/CFSAN	NA	2013	USA	food
GCA_015781565.1	PRJNA266293	SAMN13262823	2020-12-07	CDC	NA	NA	USA	human
GCA_015781595.1	PRJNA245882	SAMN13245796	2020-12-07	FDA/CFSAN	NA	2013	USA	food
GCA_015781615.1	PRJNA245882	SAMN13245814	2020-12-07	FDA/CFSAN	NA	2013	USA	food
GCA_015781635.1	PRJNA245882	SAMN13283457	2020-12-07	FDA/CFSAN	NA	2013	USA	food
GCA_015781655.1	PRJNA245882	SAMN13245809	2020-12-07	FDA/CFSAN	NA	2013	USA	food
GCA_015781675.1	PRJNA245882	SAMN13283499	2020-12-07	FDA/CFSAN	NA	2013	USA	food
GCA_015781715.1	PRJNA245882	SAMN13283491	2020-12-07	FDA/CFSAN	NA	2013	USA	food
GCA_015781735.1	PRJNA245882	SAMN13283505	2020-12-07	FDA/CFSAN	NA	2013	USA	food
GCA_015781755.1	PRJNA245882	SAMN13283488	2020-12-07	FDA/CFSAN	NA	2013	USA	food
GCA_015781795.1	PRJNA245882	SAMN13283487	2020-12-07	FDA/CFSAN	NA	2013	USA	food
GCA_015781815.1	PRJNA245882	SAMN13283469	2020-12-07	FDA/CFSAN	NA	2013	USA	food
GCA_015781835.1	PRJNA245882	SAMN13283478	2020-12-07	FDA/CFSAN	NA	2013	USA	food
GCA_015781855.1	PRJNA245882	SAMN13283455	2020-12-07	FDA/CFSAN	NA	2013	USA	food
GCA_015781875.1	PRJNA245882	SAMN13283460	2020-12-07	FDA/CFSAN	NA	2013	USA	food
GCA_015781895.1	PRJNA245882	SAMN13283494	2020-12-07	FDA/CFSAN	NA	2013	USA	food
GCA_015781935.1	PRJNA266293	SAMN13560645	2020-12-07	CDC	NA	NA	USA	human
GCA_015781975.1	PRJNA245882	SAMN13283526	2020-12-07	FDA/CFSAN	NA	2013	USA	food
GCA_015782055.1	PRJNA245882	SAMN13245784	2020-12-07	FDA/CFSAN	NA	2013	USA	food
GCA_015782075.1	PRJNA245882	SAMN13245813	2020-12-07	FDA/CFSAN	NA	2013	USA	food
GCA_015782115.1	PRJNA245882	SAMN13245780	2020-12-07	FDA/CFSAN	NA	2013	USA	food
GCA_015782135.1	PRJNA245882	SAMN13245786	2020-12-07	FDA/CFSAN	NA	2013	USA	food
GCA_015782175.1	PRJNA245882	SAMN13245774	2020-12-07	FDA/CFSAN	NA	2013	USA	food
GCA_015782195.1	PRJNA245882	SAMN13245792	2020-12-07	FDA/CFSAN	NA	2013	USA	food
GCA_015782235.1	PRJNA245882	SAMN13245800	2020-12-07	FDA/CFSAN	NA	2013	USA	food
GCA_015782255.1	PRJNA245882	SAMN13245799	2020-12-07	FDA/CFSAN	NA	2013	USA	food
GCA_015782275.1	PRJNA245882	SAMN13245767	2020-12-07	FDA/CFSAN	NA	2013	USA	food
GCA_015782295.1	PRJNA245882	SAMN13245770	2020-12-07	FDA/CFSAN	NA	2013	USA	food
GCA_015782315.1	PRJNA245882	SAMN13245769	2020-12-07	FDA/CFSAN	NA	2013	USA	food
GCA_015782335.1	PRJNA245882	SAMN13245778	2020-12-07	FDA/CFSAN	NA	2013	USA	food
GCA_015782395.1	PRJNA514245	SAMN11388533	2020-12-07	National Center for Biotechnology Information	NA	2007	USA	oyster
GCA_015782435.1	PRJNA266293	SAMN12857420	2020-12-07	CDC	NA	NA	USA	human
GCA_015782455.1	PRJNA245882	SAMN12784420	2020-12-07	FDA/CFSAN	NA	2013	USA	food
GCA_015782515.1	PRJNA514245	SAMN11360081	2020-12-07	National Center for Biotechnology Information	NA	2017	USA	Great Bay Estuary
GCA_015782555.1	PRJNA266293	SAMN13112824	2020-12-07	CDC	NA	NA	USA	human
GCA_015782575.1	PRJNA266293	SAMN13075360	2020-12-07	CDC	NA	NA	USA	human
GCA_015782595.1	PRJNA266293	SAMN13039666	2020-12-07	CDC	NA	2019	USA	shrimp
GCA_015782635.1	PRJNA266293	SAMN13156552	2020-12-07	CDC	NA	NA	USA	human
GCA_015782715.1	PRJNA266293	SAMN13039308	2020-12-07	CDC	NA	NA	USA	human
GCA_015782735.1	PRJNA266293	SAMN13092740	2020-12-07	CDC	NA	NA	USA	human
GCA_015782755.1	PRJNA266293	SAMN12930360	2020-12-07	CDC	NA	NA	USA	human
GCA_015782775.1	PRJNA266293	SAMN13008949	2020-12-07	CDC	NA	NA	USA	human
GCA_015782835.1	PRJNA266293	SAMN13008948	2020-12-07	CDC	NA	NA	USA	human
GCA_015782855.1	PRJNA266293	SAMN13008951	2020-12-07	CDC	NA	2019	USA	shrimp
GCA_015782875.1	PRJNA266293	SAMN13000254	2020-12-07	CDC	NA	NA	USA	human
GCA_015782895.1	PRJNA266293	SAMN13000255	2020-12-07	CDC	NA	NA	USA	human
GCA_015782935.1	PRJNA266293	SAMN13008947	2020-12-07	CDC	NA	NA	USA	human
GCA_015782955.1	PRJNA266293	SAMN12930362	2020-12-07	CDC	NA	NA	USA	human
GCA_015783015.1	PRJNA266293	SAMN12909086	2020-12-07	CDC	NA	NA	USA	human
GCA_015783055.1	PRJNA266293	SAMN12842754	2020-12-07	CDC	NA	NA	USA	human
GCA_015783075.1	PRJNA266293	SAMN12905839	2020-12-07	CDC	NA	NA	USA	human
GCA_015783115.1	PRJNA266293	SAMN12882180	2020-12-07	CDC	NA	NA	USA	human
GCA_015783155.1	PRJNA266293	SAMN12857386	2020-12-07	CDC	NA	NA	USA	human
GCA_015783205.1	PRJNA266293	SAMN12842757	2020-12-07	CDC	NA	NA	USA	human
GCA_015783235.1	PRJNA266293	SAMN12857387	2020-12-07	CDC	NA	NA	USA	human
GCA_015783335.1	PRJNA266293	SAMN12827004	2020-12-07	CDC	NA	NA	USA	human
GCA_015783415.1	PRJNA266293	SAMN12715986	2020-12-07	CDC	NA	NA	USA	human
GCA_015783435.1	PRJNA266293	SAMN12721745	2020-12-07	CDC	NA	NA	USA	human
GCA_015783455.1	PRJNA266293	SAMN12716020	2020-12-07	CDC	NA	NA	USA	human
GCA_015783475.1	PRJNA266293	SAMN12716021	2020-12-07	CDC	NA	NA	USA	human
GCA_015783595.1	PRJNA266293	SAMN12721751	2020-12-07	CDC	NA	NA	USA	human
GCA_015783635.1	PRJNA266293	SAMN12767034	2020-12-07	CDC	NA	NA	USA	human
GCA_015783655.1	PRJNA266293	SAMN12721753	2020-12-07	CDC	NA	NA	USA	human
GCA_015783715.1	PRJNA266293	SAMN12879735	2020-12-07	CDC	NA	NA	USA	human
GCA_015783775.1	PRJNA514245	SAMN11620798	2020-12-07	National Center for Biotechnology Information	NA	2009	USA	NA
GCA_015783795.1	PRJNA245882	SAMN13207727	2020-12-07	FDA/CFSAN	NA	2013	USA	food
GCA_015783815.1	PRJNA266293	SAMN12873332	2020-12-07	CDC	NA	NA	USA	human
GCA_015783935.1	PRJNA266293	SAMN12856669	2020-12-07	CDC	NA	NA	USA	human
GCA_015783955.1	PRJNA514245	SAMN11388529	2020-12-07	National Center for Biotechnology Information	NA	2016	USA	oyster
GCA_015783975.1	PRJNA266293	SAMN12857422	2020-12-07	CDC	NA	NA	USA	human
GCA_015784035.1	PRJNA245882	SAMN12822629	2020-12-07	FDA/CFSAN	NA	2013	USA	food
GCA_015784075.1	PRJNA245882	SAMN12822663	2020-12-07	FDA/CFSAN	NA	2013	USA	food
GCA_015784255.1	PRJNA514245	SAMN11388525	2020-12-07	National Center for Biotechnology Information	NA	2015	USA	oyster
GCA_015784275.1	PRJNA514245	SAMN11620799	2020-12-07	National Center for Biotechnology Information	NA	2014	USA	NA
GCA_015784315.1	PRJNA266293	SAMN12767278	2020-12-07	CDC	NA	NA	USA	human
GCA_015784335.1	PRJNA245882	SAMN12784271	2020-12-07	FDA/CFSAN	NA	2013	USA	food
GCA_015784345.1	PRJNA266293	SAMN12668540	2020-12-07	CDC	NA	NA	USA	human
GCA_015784415.1	PRJNA266293	SAMN12699056	2020-12-07	CDC	NA	NA	USA	human
GCA_015784475.1	PRJNA245882	SAMN12783981	2020-12-07	FDA/CFSAN	NA	2013	USA	food
GCA_015784495.1	PRJNA266293	SAMN12771411	2020-12-07	CDC	NA	NA	USA	human
GCA_015784535.1	PRJNA245882	SAMN12783979	2020-12-07	FDA/CFSAN	NA	2013	USA	food
GCA_015784575.1	PRJNA266293	SAMN12588290	2020-12-07	CDC	NA	NA	USA	human
GCA_015784615.1	PRJNA266293	SAMN12767291	2020-12-07	CDC	NA	NA	USA	human
GCA_015784635.1	PRJNA266293	SAMN12588159	2020-12-07	CDC	NA	NA	USA	human
GCA_015784655.1	PRJNA266293	SAMN12587898	2020-12-07	CDC	NA	NA	USA	human
GCA_015784675.1	PRJNA266293	SAMN12587901	2020-12-07	CDC	NA	NA	USA	human
GCA_015784695.1	PRJNA266293	SAMN12587894	2020-12-07	CDC	NA	NA	USA	human
GCA_015784715.1	PRJNA266293	SAMN12587900	2020-12-07	CDC	NA	NA	USA	human
GCA_015784765.1	PRJNA266293	SAMN12716022	2020-12-07	CDC	NA	NA	USA	human
GCA_015784795.1	PRJNA266293	SAMN12588308	2020-12-07	CDC	NA	NA	USA	human
GCA_015784815.1	PRJNA266293	SAMN12716008	2020-12-07	CDC	NA	NA	USA	human
GCA_015784875.1	PRJNA266293	SAMN12716007	2020-12-07	CDC	NA	NA	USA	human
GCA_015784915.1	PRJNA266293	SAMN12699061	2020-12-07	CDC	NA	NA	USA	human
GCA_015784955.1	PRJNA266293	SAMN12715998	2020-12-07	CDC	NA	NA	Australia	human
GCA_015785035.1	PRJNA266293	SAMN12661288	2020-12-07	CDC	NA	NA	USA	human
GCA_015785095.1	PRJNA245882	SAMN12783995	2020-12-07	FDA/CFSAN	NA	2013	USA	food
GCA_015785115.1	PRJNA245882	SAMN12784264	2020-12-07	FDA/CFSAN	NA	2013	USA	food
GCA_015785135.1	PRJNA245882	SAMN12784254	2020-12-07	FDA/CFSAN	NA	2013	USA	food
GCA_015785155.1	PRJNA266293	SAMN12767281	2020-12-07	CDC	NA	NA	USA	human
GCA_015785175.1	PRJNA266293	SAMN12771765	2020-12-07	CDC	NA	NA	USA	human
GCA_015785195.1	PRJNA266293	SAMN12699060	2020-12-07	CDC	NA	NA	USA	human
GCA_015785255.1	PRJNA266293	SAMN12781801	2020-12-07	CDC	NA	NA	USA	human
GCA_015785335.1	PRJNA266293	SAMN12661206	2020-12-07	CDC	NA	NA	USA	human
GCA_015785435.1	PRJNA266293	SAMN12657534	2020-12-07	CDC	NA	NA	USA	human
GCA_015785455.1	PRJNA266293	SAMN12767263	2020-12-07	CDC	NA	NA	USA	human
GCA_015785475.1	PRJNA266293	SAMN12657537	2020-12-07	CDC	NA	NA	USA	human
GCA_015785515.1	PRJNA266293	SAMN12767298	2020-12-07	CDC	NA	NA	USA	human
GCA_015785555.1	PRJNA266293	SAMN12767337	2020-12-07	CDC	NA	NA	USA	human
GCA_015785575.1	PRJNA266293	SAMN12588292	2020-12-07	CDC	NA	NA	USA	human
GCA_015785595.1	PRJNA266293	SAMN12588289	2020-12-07	CDC	NA	NA	USA	human
GCA_015785635.1	PRJNA266293	SAMN12797630	2020-12-07	CDC	NA	NA	USA	human
GCA_015785735.1	PRJNA266293	SAMN12715990	2020-12-07	CDC	NA	NA	USA	human
GCA_015785775.1	PRJNA266293	SAMN12766994	2020-12-07	CDC	NA	NA	USA	human
GCA_015785795.1	PRJNA266293	SAMN12587883	2020-12-07	CDC	NA	NA	USA	human
GCA_015785815.1	PRJNA266293	SAMN12587891	2020-12-07	CDC	NA	NA	USA	human
GCA_015785835.1	PRJNA266293	SAMN12587867	2020-12-07	CDC	NA	NA	USA	human
GCA_015785855.1	PRJNA266293	SAMN12587882	2020-12-07	CDC	NA	NA	USA	human
GCA_015785875.1	PRJNA266293	SAMN12587869	2020-12-07	CDC	NA	NA	USA	human
GCA_015785895.1	PRJNA266293	SAMN12587880	2020-12-07	CDC	NA	NA	USA	human
GCA_015785915.1	PRJNA266293	SAMN12587878	2020-12-07	CDC	NA	NA	USA	human
GCA_015785935.1	PRJNA266293	SAMN12587889	2020-12-07	CDC	NA	NA	USA	human
GCA_015785995.1	PRJNA266293	SAMN12587483	2020-12-07	CDC	NA	NA	USA	human
GCA_015786075.1	PRJNA266293	SAMN12583380	2020-12-07	CDC	NA	NA	USA	human
GCA_015786155.1	PRJNA245882	SAMN12784269	2020-12-07	FDA/CFSAN	NA	2013	USA	food
GCA_015786255.1	PRJNA266293	SAMN12504987	2020-12-07	CDC	NA	NA	USA	human
GCA_015786265.1	PRJNA266293	SAMN12504973	2020-12-07	CDC	NA	NA	USA	human
GCA_015786335.1	PRJNA266293	SAMN12642391	2020-12-07	CDC	NA	NA	USA	human
GCA_015786375.1	PRJNA266293	SAMN12337177	2020-12-07	CDC	NA	NA	USA	human
GCA_015786415.1	PRJNA266293	SAMN12641087	2020-12-07	CDC	NA	NA	USA	human
GCA_015786435.1	PRJNA266293	SAMN12642305	2020-12-07	CDC	NA	NA	USA	human
GCA_015786455.1	PRJNA266293	SAMN12627221	2020-12-07	CDC	NA	NA	USA	human
GCA_015786475.1	PRJNA266293	SAMN12627222	2020-12-07	CDC	NA	NA	USA	human
GCA_015786495.1	PRJNA266293	SAMN12644902	2020-12-07	CDC	NA	NA	USA	human
GCA_015786515.1	PRJNA266293	SAMN12620793	2020-12-07	CDC	NA	NA	USA	human
GCA_015786575.1	PRJNA266293	SAMN12620794	2020-12-07	CDC	NA	NA	USA	human
GCA_015786675.1	PRJNA266293	SAMN12614692	2020-12-07	CDC	NA	NA	USA	human
GCA_015786775.1	PRJNA266293	SAMN12602754	2020-12-07	CDC	NA	NA	USA	human
GCA_015786815.1	PRJNA266293	SAMN12609659	2020-12-07	CDC	NA	NA	USA	human
GCA_015786835.1	PRJNA266293	SAMN12588274	2020-12-07	CDC	NA	NA	USA	human
GCA_015786875.1	PRJNA266293	SAMN12404860	2020-12-07	CDC	NA	NA	USA	human
GCA_015786935.1	PRJNA266293	SAMN12504970	2020-12-07	CDC	NA	NA	USA	human
GCA_015787035.1	PRJNA266293	SAMN12404862	2020-12-07	CDC	NA	NA	USA	human
GCA_015787065.1	PRJNA266293	SAMN12341753	2020-12-07	CDC	NA	NA	USA	human
GCA_015787155.1	PRJNA266293	SAMN12536843	2020-12-07	CDC	NA	NA	USA	human
GCA_015787275.1	PRJNA266293	SAMN12583385	2020-12-07	CDC	NA	NA	USA	human
GCA_015787295.1	PRJNA266293	SAMN12422654	2020-12-07	CDC	NA	NA	USA	human
GCA_015787455.1	PRJNA266293	SAMN12333865	2020-12-07	CDC	NA	NA	USA	human
GCA_015787475.1	PRJNA266293	SAMN12333875	2020-12-07	CDC	NA	NA	USA	human
GCA_015787545.1	PRJNA266293	SAMN12333872	2020-12-07	CDC	NA	NA	USA	human
GCA_015787655.1	PRJNA266293	SAMN12337027	2020-12-07	CDC	NA	NA	USA	human
GCA_015787675.1	PRJNA266293	SAMN12404863	2020-12-07	CDC	NA	NA	USA	human
GCA_015787695.1	PRJNA266293	SAMN12419323	2020-12-07	CDC	NA	NA	USA	human
GCA_015787715.1	PRJNA266293	SAMN12211963	2020-12-07	CDC	NA	NA	USA	human
GCA_015787755.1	PRJNA266293	SAMN12324285	2020-12-07	CDC	NA	NA	USA	human
GCA_015787855.1	PRJNA266293	SAMN12180012	2020-12-07	CDC	NA	NA	USA	human
GCA_015787895.1	PRJNA266293	SAMN12084723	2020-12-07	CDC	NA	NA	USA	human
GCA_015787915.1	PRJNA266293	SAMN12084703	2020-12-07	CDC	NA	NA	USA	human
GCA_015788015.1	PRJNA266293	SAMN12015781	2020-12-07	CDC	NA	NA	USA	human
[truncated: 3,587 more rows]
